# Supplementary material for: Characterization of Intestinal Microbiomes of Hirschsprung’s Disease Patients with or without Enterocolitis Using Illumina-MiSeq High-Throughput Sequencing
Source: PLoS One. 2016 Sep 7;11(9):e0162079. doi: 10.1371/journal.pone.0162079 (PMC5014423; doi:10.1371/journal.pone.0162079)
Supplement: S1 Appendix — (ZIP) [file pone.0162079.s001.zip]

Archive with 5 entries (5 files):
- order_otu_family_id.xlsx
- order_otu_genus_id.xlsx
- order_otu_order_id.xlsx
- order_otu_phylum_id.xlsx
- order_otu_class_id.xlsx
