# Supplementary material for: Characterization of Intestinal Microbiomes of Hirschsprung’s Disease Patients with or without Enterocolitis Using Illumina-MiSeq High-Throughput Sequencing
Source: PLoS One. 2016 Sep 7;11(9):e0162079. doi: 10.1371/journal.pone.0162079 (PMC5014423; doi:10.1371/journal.pone.0162079)
Supplement: S1 Appendix — (ZIP) [file pone.0162079.s001.zip › order_otu_family_id.xlsx]

## Sheet: order_otu_table_L5_id
dis	HAEC remission phase	HAEC remission phase	HD	HD	HD	HD	HAEC remission phase	HAEC remission phase	HD	HD	HD	HD	HD	HD	HD	HD	HAEC remission phase	HAEC remission phase	HAEC	HAEC	HAEC	HAEC	HAEC	HAEC	HAEC	HAEC	HAEC	HAEC	HAEC	HAEC	HAEC	HAEC	HAEC	HAEC	HAEC
sample	16	16	3	3	13	13	7	7	4	4	4	10	10	15	15	15	11	11	6	1	1	1	1	5	5	5	5	2	2	2	2	9	9	9	9
k__Bacteria;p__Proteobacteria;c__Gammaproteobacteria;o__Enterobacteriales;f__Enterobacteriaceae	0.804448	0.251804	0.202348	0.405225	0.187201	0.0549199	0.695376	0.724147	0.327634	0.144824	0.165951	0.0638234	0.00664062	0.00877053	0.0398379	0.00891911	0.765184	0.910092	0.551762	0.636274	0.505542	0.755685	0.568748	0.351252	0.354548	0.416406	0.364788	0.123518	0.659046	0.827316	0.592976	0.476503	0.437429	0.682109	0.938498
k__Bacteria;p__Bacteroidetes;c__Bacteroidia;o__Bacteroidales;f__Bacteroidaceae	0.0476956	0.0569338	0.230077	0.367696	0.0626281	0.0711421	5.58e-05	0.000354149	0.563253	0.666847	0.552979	0.265185	0.226283	0.377722	0.663434	0.534525	0.000166291	0.00020786	0.000156333	5.71e-05	0.00719659	0.00576755	0.00805543	7.26e-05	3.69e-05	0.000142615	0.000147846	0.000833237	0.0181661	0.00231458	0.00645058	0.00625549	0.0459212	0.000229906	0.000210036
k__Bacteria;p__Firmicutes;c__Bacilli;o__Lactobacillales;f__Enterococcaceae	0.0121651	0.0238799	0.119785	0.00397634	0.0135504	0.00823941	0.0833953	0.042675	6.85e-05	0.000193911	0.000123051	0.0303708	0.0299107	0.000111422	0.00536083	3.36e-05	0.156467	0.0467526	0.0530907	0.00433578	0.00257021	0.00996898	0.0344551	0.00989111	0.0173348	0.00427844	0.0114581	0.570114	0.219352	0.0088136	0.333599	0.177429	0.0879898	0.0923533	0.00278775
k__Bacteria;p__Firmicutes;c__Clostridia;o__Clostridiales;f__Veillonellaceae	0.0017149	0.0104797	0.0111167	0.00325337	0.0491915	0.0853211	0.000241618	0.00126904	0.000410884	0.00315798	0.00533593	0.00134208	0.00100446	0.0871005	0.019786	0.0451252	0.000575624	0.000335774	0.000328299	0.112262	0.205595	0.0494985	0.100483	0.126788	0.0755967	0.214378	0.130504	0.000256381	0.00135937	0.00290081	0.000716732	0.0538179	0.0831457	0.00779382	0.000496448
k__Bacteria;p__Firmicutes;c__Clostridia;o__Clostridiales;f__Lachnospiraceae	0.00535906	0.00690627	0.0237322	0.00529083	0.00956502	0.0138749	0.000223032	0.00171172	0	0.0149589	0.00826677	0.0882294	0.0708705	0.151232	0.0683609	0.0889474	0.000370958	0.000159893	0.000156333	2.86e-05	0.00011584	0.00053459	0.00103079	0.211525	0.198866	0.222137	0.197677	5.77e-05	0.000494315	0.000293113	0.000716732	0.0404798	0.0308001	0.00880541	0.000649202
k__Bacteria;p__Firmicutes;c__Bacilli;o__Lactobacillales;f__Streptococcaceae	0.00503751	0.602958	0.000249813	0.000920145	0.0343885	0.0380894	0.00369861	0.00109196	0.000547845	0.000831048	0.000201356	0.0022368	0.00329241	0.0020056	0.0107217	0.000991947	0.00431079	0.000687538	0.108011	0.000125675	0.000166521	0.00341084	0.00015271	0.0865336	0.175707	0.0259844	0.0699163	0.000192286	0.000123579	0.000141503	0.000238911	0.00878871	0.00084695	0.0117712	0.000782861
k__Bacteria;p__Actinobacteria;c__Actinobacteria;o__Bifidobacteriales;f__Bifidobacteriaceae	0.0011254	0.00285184	0.0109918	0.00318764	0.00227739	0.00211925	0.125585	0.157036	2.28e-05	0.000152359	0.00323288	0.127498	0.263114	0.00103464	0.00278272	0.000269003	0.0228715	0.00920981	4.69e-05	0.00127388	0.00209237	0.0117535	0.0453929	0.0218875	0.0301263	0.0190391	0.024779	0.000358933	0.00358379	0.00437648	0.000477821	0.0967275	0.039693	0.014829	0.000572825
k__Bacteria;p__Firmicutes;c__Clostridia;o__Clostridiales;f__Clostridiaceae	0.000750268	0.00163208	0.0854359	0.0172198	0.165566	0.29142	0.000111516	0.0002361	9.13e-05	0.00016621	0.0394098	0.0238592	0.0185268	0.00571438	0.00284411	0.00432926	6.4e-05	0.000111925	0.00282963	0.00127388	0.00225165	0.0028386	0.00435223	0.0136661	0.00868123	0.00563328	0.0117168	0.0002692	0.00617894	0.0105116	0.00294656	0.00031019	0.000196244	0.000137944	0.000210036
k__Bacteria;p__Firmicutes;c__Clostridia;o__Clostridiales;f__Ruminococcaceae	0.00091104	0.00257697	0.018611	0.0057509	0.00466864	0.00571152	0	0.000295125	6.85e-05	0.00581734	0.0262322	0.151009	0.183594	0.129473	0.0221595	0.0521865	3.84e-05	0.000111925	1.56e-05	5.71e-06	7.24e-06	0.000331295	0.000248153	0.000163339	0.00036863	9.98e-05	0.000813152	4.49e-05	0.00123579	0.000192039	0.000637095	0.0189733	0.0285381	0.00140243	0.000591919
k__Bacteria;p__Proteobacteria;c__Betaproteobacteria;o__Burkholderiales;f__Alcaligenaceae	0.000428725	0.00226773	0.00412191	0.000230036	0	0	0.000762025	5.9e-05	4.57e-05	0.0017175	0.00340068	0.0160553	0.0171875	0.0380587	0.0348454	0.0521865	0.002456	9.59e-05	1.56e-05	0.0360344	0.099145	0.0315634	0.0342451	0	9.22e-06	0	7.39e-06	0.000333295	0.000617894	2.02e-05	7.96e-05	0.0320012	0.111157	0.0506024	0.0013175
k__Bacteria;p__Firmicutes;c__Clostridia;o__Clostridiales;f__Peptostreptococcaceae	0.00117899	0.00219901	0.00299775	0.0014788	0.035755	0.0447323	3.72e-05	0.000265612	4.57e-05	0	0.00178983	0.0103887	0.0107701	0.000620782	0.00130952	0.00121892	0.000217458	7.99e-05	4.69e-05	0.000125675	2.9e-05	0.000112942	0.000133621	0.105445	0.0645563	0.0345128	0.114603	0	0.000494315	0.00618569	7.96e-05	0.00336039	2.07e-05	0	0.000190942
k__Bacteria;p__Bacteroidetes;c__Bacteroidia;o__Bacteroidales;f__Rikenellaceae	0.000214362	0.00336724	0	0	0.030517	0.0482485	0	0.0002361	0	0	0	0.00183915	0.00217634	0.0988157	0.0431936	0.130887	6.4e-05	1.6e-05	7.82e-05	0	0	0	0	0	0	0	2.96e-05	0	0	0	0	0.000155095	1.03e-05	6.9e-05	5.73e-05
k__Bacteria;p__Proteobacteria;c__Gammaproteobacteria;o__Pseudomonadales;f__Moraxellaceae	0.00117899	0.000429494	0.0149888	0.00177457	0.000455477	9.5e-05	0.000130102	0.000383662	4.57e-05	9.7e-05	8.95e-05	0.000198827	0.000558036	4.78e-05	4.09e-05	2.52e-05	0.000115125	0.000111925	0.0001407	6.85e-05	0.000311321	0.000248472	0.000324508	1.81e-05	6.45e-05	7.13e-05	7.39e-05	0.272206	0.0180425	0.0308779	0.00103528	0.000103397	6.2e-05	4.6e-05	0.0151226
k__Bacteria;p__Fusobacteria;c__Fusobacteria;o__Fusobacteriales;f__Fusobacteriaceae	0	6.87e-05	0.00749438	0.0492935	0.0074015	0.0194154	5.58e-05	2.95e-05	0.0680469	0.115322	0.00870304	0	0	3.18e-05	0.00382624	7.57e-05	6.4e-05	3.2e-05	0.000203233	0.0069064	0.0245147	0.0146448	0.00881898	0.00277677	0.000119805	0.00360815	0.00466454	0.000108962	0.002348	0.00920779	0.000557458	0	0.000258216	2.3e-05	5.73e-05
k__Bacteria;p__Bacteroidetes;c__Bacteroidia;o__Bacteroidales;f__Prevotellaceae	0.000107181	0.000395135	0.00162378	0.0337825	0.0318834	0.0600992	0.000148688	0.000177075	9.13e-05	0.000124657	0.000581695	0.00119296	0.000334821	0.000175092	0.000777525	0.000176533	0.000294208	0.000255828	0.000297033	0.00385593	0.00509698	0.00827485	0.0101361	0.000635209	0.000405493	0.00296639	0.00102753	0.000166647	0.000741473	0.0412481	0.000955642	0.00579021	0.0548245	0.0723055	0.000267318
k__Bacteria;p__Actinobacteria;c__Actinobacteria;o__Actinomycetales;f__Actinomycetaceae	0.000321543	0.000137438	0.0964277	0.0177785	0.0731041	0.0546063	9.29e-05	2.95e-05	0.000114134	0.000110806	0.0354386	0.0121781	0.0140067	0.000206927	0.00120721	0.000134501	1.28e-05	0.000111925	9.38e-05	4e-05	0.00010136	0.00270307	0.00251971	0.00212341	0.000949221	0.00305195	0.00504894	0.000288428	0.0081562	0.00221351	0.00270765	0.000568681	0.000165259	0.000781681	5.73e-05
k__Bacteria;p__Bacteroidetes;c__Bacteroidia;o__Bacteroidales;f__Porphyromonadaceae	0.00927117	0.00072155	0.0233575	0.00351627	0.0195855	0.0260582	0	0	0	9.7e-05	0.0461105	0.0627796	0.0651228	0.00031835	0.000286457	9.25e-05	6.4e-05	0	6.25e-05	0.0126874	0.00797127	0.0206231	0.0160345	1.81e-05	9.22e-06	0	7.39e-06	0.000249971	0.00160652	0.000384079	0.00159274	5.17e-05	0.000103287	2.3e-05	0
k__Bacteria;p__Tenericutes;c__Mollicutes;o__Mycoplasmatales;f__Mycoplasmataceae	0	0	0	0	0	0	3.72e-05	0	0	0	0	0	5.58e-05	0	2.05e-05	0	0	0	0.241925	0	0	0	0	1.81e-05	0	0	7.39e-06	0	0	0	0	0.000465285	1.03e-05	2.3e-05	1.91e-05
k__Bacteria;p__Synergistetes;c__Synergistia;o__Synergistales;f__Dethiosulfovibrionaceae	0	3.44e-05	0.0038721	0.00111732	0.129697	0.0932469	0	2.95e-05	0	2.77e-05	0.0042061	0	0	0	0	8.41e-06	0	0	4.69e-05	0	0	0.000180707	5.73e-05	3.63e-05	0	1.43e-05	2.96e-05	6.41e-06	0.000494315	3.03e-05	7.96e-05	0	0	0	0
k__Bacteria;p__Firmicutes;c__Erysipelotrichi;o__Erysipelotrichales;f__Erysipelotrichaceae	0.000214362	0.000927708	0.000499625	6.57e-05	0	9.5e-06	0.000130102	8.85e-05	0	0	2.24e-05	0.0141167	0.0163504	0.0165383	0.0138522	0.0185023	0.000166291	0.000191871	3.13e-05	1.71e-05	7.24e-06	0	1.91e-05	0.0141198	0.0159524	0.00882785	0.00799107	0	0	0	0	0.0328801	0.0248404	0.0108976	9.55e-05
k__Bacteria;p__Proteobacteria;c__Gammaproteobacteria;o__Pseudomonadales;f__Pseudomonadaceae	0.000321543	0.000463854	0.00462153	0.000197174	0.00649055	0.00457111	0.000223032	0.00129855	0	0.000664838	1.12e-05	0.000745601	0.000613839	7.96e-05	0.0021075	0.000117689	0.000243041	0.000319785	0.0002345	0.0988375	0.0181652	0.0176942	0.0238418	0.000108893	0.000184315	2.85e-05	0.000118277	0.000198695	0.00160652	0	7.96e-05	0.000361888	0.000247888	0.000137944	0.000190942
k__Bacteria;p__Firmicutes;c__Bacilli;o__Lactobacillales;f__Lactobacillaceae	0	3.44e-05	0.000999251	0	0	0	0.000297376	0.00011805	4.57e-05	0.000567883	1.12e-05	0	0	0	0.000184151	2.52e-05	1.28e-05	1.6e-05	1.56e-05	0.0305675	0.0552052	0.0114222	0.074675	0.000290381	0.000193531	2.85e-05	0.000229161	0.000217924	0.000494315	2.02e-05	0	0.000103397	2.07e-05	0	1.91e-05
k__Bacteria;p__Firmicutes;c__Erysipelotrichi;o__Erysipelotrichales;f__[Coprobacillaceae]	0	0.000412314	0.0107419	0.00437069	0.00136643	0.000921825	0.0471155	0.0194192	0.000479364	0.00241004	0.00943016	0.000894721	0.000502232	0.0170795	0.00755018	0.00955799	2.56e-05	0	1.56e-05	0	7.24e-06	0.000248472	0.000419952	0	9.22e-06	1.43e-05	0	2.56e-05	0.000617894	0.000121288	0.000398184	0.00878871	0.0200686	0.00756391	0.000267318
k__Bacteria;p__Firmicutes;c__Clostridia;Other;Other	0	0.000103079	0.000249813	6.57e-05	0.000113869	0.000503678	0	5.9e-05	0	2.77e-05	0.00106271	0.00710806	0.00585938	0.00561887	0.000920754	0.00418635	0.000319791	0	0	0	0	1.51e-05	0	0.0152813	0.0220348	0.0105677	0.017845	0	0	0	0	0.000568681	0.00150798	0.000252897	3.82e-05
k__Bacteria;p__Firmicutes;c__Clostridia;o__Coriobacteriales;f__Coriobacteriaceae	0	8.59e-05	0.0231077	0.00657246	0.00113869	0.00260392	0	2.95e-05	4.57e-05	6.93e-05	0.00976576	0.00233622	0.00323661	0.00270597	0.000879831	0.000798601	1.28e-05	3.2e-05	6.25e-05	0	2.17e-05	0.000527061	0.000649016	1.81e-05	1.84e-05	0	7.39e-06	8.97e-05	0.00259516	0.00166771	0.000796369	0.00144755	0.00122911	0.0007357	0
k__Bacteria;p__Firmicutes;c__Clostridia;o__Clostridiales;f__	0	0	0.0287285	0.00545514	0	0	0	0	0	0	0.0171488	0.00139179	0.00273437	0.000684452	0.000654758	0.000277409	0	0	0	1.14e-05	4.34e-05	0.000496943	0.000782637	0	0	0	0	6.41e-05	0.00185368	0.000171825	0.000876005	0	4.13e-05	0	0
k__Bacteria;p__Proteobacteria;c__Gammaproteobacteria;o__Pasteurellales;f__Pasteurellaceae	0	0	0	0.000131449	0.0222045	0.0209739	3.72e-05	0	2.28e-05	0.000193911	2.24e-05	0.0014912	0.000725446	1.59e-05	4.09e-05	8.41e-06	7.67e-05	3.2e-05	3.13e-05	0.00165662	0.00182449	0.000286119	0.000248153	0.000344828	3.69e-05	0.000399321	0.000909252	6.41e-06	0	4.04e-05	0.000159274	0	0	0	0
k__Bacteria;p__Proteobacteria;c__Deltaproteobacteria;o__Desulfovibrionales;f__Desulfovibrionaceae	0	0.000240517	0.000124906	0	0.00182191	0.00416247	0	0	0	0	0	0	0	0.0132593	0.00765249	0.00830545	1.28e-05	0	0	0	0	0	1.91e-05	0	0	0	0	0	0	0	0	0	0	0	0
other	0.107556	0.0280889	0.0736947	0.0616497	0.109428	0.0489138	0.0422459	0.0489612	0.0389198	0.0416217	0.0604739	0.113729	0.056529	0.0425793	0.0453625	0.0380891	0.0457941	0.0310351	0.0403027	0.0535546	0.0620181	0.0511701	0.0641571	0.0369873	0.0341904	0.0278099	0.0356013	0.0303939	0.0507909	0.0509511	0.0518436	0.0340692	0.0308724	0.0371069	0.037501

## Sheet: Sheet1
dis	sample	k__Bacteria;p__Proteobacteria;c__Gammaproteobacteria;o__Enterobacteriales;f__Enterobacteriaceae	k__Bacteria;p__Bacteroidetes;c__Bacteroidia;o__Bacteroidales;f__Bacteroidaceae	k__Bacteria;p__Firmicutes;c__Bacilli;o__Lactobacillales;f__Enterococcaceae	k__Bacteria;p__Firmicutes;c__Clostridia;o__Clostridiales;f__Veillonellaceae	k__Bacteria;p__Firmicutes;c__Clostridia;o__Clostridiales;f__Lachnospiraceae	k__Bacteria;p__Firmicutes;c__Bacilli;o__Lactobacillales;f__Streptococcaceae	k__Bacteria;p__Actinobacteria;c__Actinobacteria;o__Bifidobacteriales;f__Bifidobacteriaceae	k__Bacteria;p__Firmicutes;c__Clostridia;o__Clostridiales;f__Clostridiaceae	k__Bacteria;p__Firmicutes;c__Clostridia;o__Clostridiales;f__Ruminococcaceae	k__Bacteria;p__Proteobacteria;c__Betaproteobacteria;o__Burkholderiales;f__Alcaligenaceae	k__Bacteria;p__Firmicutes;c__Clostridia;o__Clostridiales;f__Peptostreptococcaceae	k__Bacteria;p__Bacteroidetes;c__Bacteroidia;o__Bacteroidales;f__Rikenellaceae	k__Bacteria;p__Proteobacteria;c__Gammaproteobacteria;o__Pseudomonadales;f__Moraxellaceae	k__Bacteria;p__Fusobacteria;c__Fusobacteria;o__Fusobacteriales;f__Fusobacteriaceae	k__Bacteria;p__Bacteroidetes;c__Bacteroidia;o__Bacteroidales;f__Prevotellaceae	k__Bacteria;p__Actinobacteria;c__Actinobacteria;o__Actinomycetales;f__Actinomycetaceae	k__Bacteria;p__Bacteroidetes;c__Bacteroidia;o__Bacteroidales;f__Porphyromonadaceae	k__Bacteria;p__Tenericutes;c__Mollicutes;o__Mycoplasmatales;f__Mycoplasmataceae	k__Bacteria;p__Synergistetes;c__Synergistia;o__Synergistales;f__Dethiosulfovibrionaceae	k__Bacteria;p__Firmicutes;c__Erysipelotrichi;o__Erysipelotrichales;f__Erysipelotrichaceae	k__Bacteria;p__Proteobacteria;c__Gammaproteobacteria;o__Pseudomonadales;f__Pseudomonadaceae	k__Bacteria;p__Firmicutes;c__Bacilli;o__Lactobacillales;f__Lactobacillaceae	k__Bacteria;p__Firmicutes;c__Erysipelotrichi;o__Erysipelotrichales;f__[Coprobacillaceae]	k__Bacteria;p__Firmicutes;c__Clostridia;Other;Other	k__Bacteria;p__Firmicutes;c__Clostridia;o__Coriobacteriales;f__Coriobacteriaceae	k__Bacteria;p__Firmicutes;c__Clostridia;o__Clostridiales;f__	k__Bacteria;p__Proteobacteria;c__Gammaproteobacteria;o__Pasteurellales;f__Pasteurellaceae	k__Bacteria;p__Proteobacteria;c__Deltaproteobacteria;o__Desulfovibrionales;f__Desulfovibrionaceae	other
HD	3	0.202348	0.230077	0.119785	0.0111167	0.0237322	0.000249813	0.0109918	0.0854359	0.018611	0.00412191	0.00299775	0	0.0149888	0.00749438	0.00162378	0.0964277	0.0233575	0	0.0038721	0.000499625	0.00462153	0.000999251	0.0107419	0.000249813	0.0231077	0.0287285	0	0.000124906	0.0736947
HD	3	0.405225	0.367696	0.00397634	0.00325337	0.00529083	0.000920145	0.00318764	0.0172198	0.0057509	0.000230036	0.0014788	0	0.00177457	0.0492935	0.0337825	0.0177785	0.00351627	0	0.00111732	6.57e-05	0.000197174	0	0.00437069	6.57e-05	0.00657246	0.00545514	0.000131449	0	0.0616497
HD	4	0.327634	0.563253	6.85e-05	0.000410884	0	0.000547845	2.28e-05	9.13e-05	6.85e-05	4.57e-05	4.57e-05	0	4.57e-05	0.0680469	9.13e-05	0.000114134	0	0	0	0	0	4.57e-05	0.000479364	0	4.57e-05	0	2.28e-05	0	0.0389198
HD	4	0.144824	0.666847	0.000193911	0.00315798	0.0149589	0.000831048	0.000152359	0.00016621	0.00581734	0.0017175	0	0	9.7e-05	0.115322	0.000124657	0.000110806	9.7e-05	0	2.77e-05	0	0.000664838	0.000567883	0.00241004	2.77e-05	6.93e-05	0	0.000193911	0	0.0416217
HD	4	0.165951	0.552979	0.000123051	0.00533593	0.00826677	0.000201356	0.00323288	0.0394098	0.0262322	0.00340068	0.00178983	0	8.95e-05	0.00870304	0.000581695	0.0354386	0.0461105	0	0.0042061	2.24e-05	1.12e-05	1.12e-05	0.00943016	0.00106271	0.00976576	0.0171488	2.24e-05	0	0.0604739
HD	10	0.0638234	0.265185	0.0303708	0.00134208	0.0882294	0.0022368	0.127498	0.0238592	0.151009	0.0160553	0.0103887	0.00183915	0.000198827	0	0.00119296	0.0121781	0.0627796	0	0	0.0141167	0.000745601	0	0.000894721	0.00710806	0.00233622	0.00139179	0.0014912	0	0.113729
HD	10	0.00664062	0.226283	0.0299107	0.00100446	0.0708705	0.00329241	0.263114	0.0185268	0.183594	0.0171875	0.0107701	0.00217634	0.000558036	0	0.000334821	0.0140067	0.0651228	5.58e-05	0	0.0163504	0.000613839	0	0.000502232	0.00585938	0.00323661	0.00273437	0.000725446	0	0.056529
HD	13	0.187201	0.0626281	0.0135504	0.0491915	0.00956502	0.0343885	0.00227739	0.165566	0.00466864	0	0.035755	0.030517	0.000455477	0.0074015	0.0318834	0.0731041	0.0195855	0	0.129697	0	0.00649055	0	0.00136643	0.000113869	0.00113869	0	0.0222045	0.00182191	0.109428
HD	13	0.0549199	0.0711421	0.00823941	0.0853211	0.0138749	0.0380894	0.00211925	0.29142	0.00571152	0	0.0447323	0.0482485	9.5e-05	0.0194154	0.0600992	0.0546063	0.0260582	0	0.0932469	9.5e-06	0.00457111	0	0.000921825	0.000503678	0.00260392	0	0.0209739	0.00416247	0.0489138
HD	15	0.00877053	0.377722	0.000111422	0.0871005	0.151232	0.0020056	0.00103464	0.00571438	0.129473	0.0380587	0.000620782	0.0988157	4.78e-05	3.18e-05	0.000175092	0.000206927	0.00031835	0	0	0.0165383	7.96e-05	0	0.0170795	0.00561887	0.00270597	0.000684452	1.59e-05	0.0132593	0.0425793
HD	15	0.0398379	0.663434	0.00536083	0.019786	0.0683609	0.0107217	0.00278272	0.00284411	0.0221595	0.0348454	0.00130952	0.0431936	4.09e-05	0.00382624	0.000777525	0.00120721	0.000286457	2.05e-05	0	0.0138522	0.0021075	0.000184151	0.00755018	0.000920754	0.000879831	0.000654758	4.09e-05	0.00765249	0.0453625
HD	15	0.00891911	0.534525	3.36e-05	0.0451252	0.0889474	0.000991947	0.000269003	0.00432926	0.0521865	0.0521865	0.00121892	0.130887	2.52e-05	7.57e-05	0.000176533	0.000134501	9.25e-05	0	8.41e-06	0.0185023	0.000117689	2.52e-05	0.00955799	0.00418635	0.000798601	0.000277409	8.41e-06	0.00830545	0.0380891
HAEC	1	0.636274	5.71e-05	0.00433578	0.112262	2.86e-05	0.000125675	0.00127388	0.00127388	5.71e-06	0.0360344	0.000125675	0	6.85e-05	0.0069064	0.00385593	4e-05	0.0126874	0	0	1.71e-05	0.0988375	0.0305675	0	0	0	1.14e-05	0.00165662	0	0.0535546
HAEC	1	0.505542	0.00719659	0.00257021	0.205595	0.00011584	0.000166521	0.00209237	0.00225165	7.24e-06	0.099145	2.9e-05	0	0.000311321	0.0245147	0.00509698	0.00010136	0.00797127	0	0	7.24e-06	0.0181652	0.0552052	7.24e-06	0	2.17e-05	4.34e-05	0.00182449	0	0.0620181
HAEC	1	0.755685	0.00576755	0.00996898	0.0494985	0.00053459	0.00341084	0.0117535	0.0028386	0.000331295	0.0315634	0.000112942	0	0.000248472	0.0146448	0.00827485	0.00270307	0.0206231	0	0.000180707	0	0.0176942	0.0114222	0.000248472	1.51e-05	0.000527061	0.000496943	0.000286119	0	0.0511701
HAEC	1	0.568748	0.00805543	0.0344551	0.100483	0.00103079	0.00015271	0.0453929	0.00435223	0.000248153	0.0342451	0.000133621	0	0.000324508	0.00881898	0.0101361	0.00251971	0.0160345	0	5.73e-05	1.91e-05	0.0238418	0.074675	0.000419952	0	0.000649016	0.000782637	0.000248153	1.91e-05	0.0641571
HAEC	2	0.123518	0.000833237	0.570114	0.000256381	5.77e-05	0.000192286	0.000358933	0.0002692	4.49e-05	0.000333295	0	0	0.272206	0.000108962	0.000166647	0.000288428	0.000249971	0	6.41e-06	0	0.000198695	0.000217924	2.56e-05	0	8.97e-05	6.41e-05	6.41e-06	0	0.0303939
HAEC	2	0.659046	0.0181661	0.219352	0.00135937	0.000494315	0.000123579	0.00358379	0.00617894	0.00123579	0.000617894	0.000494315	0	0.0180425	0.002348	0.000741473	0.0081562	0.00160652	0	0.000494315	0	0.00160652	0.000494315	0.000617894	0	0.00259516	0.00185368	0	0	0.0507909
HAEC	2	0.827316	0.00231458	0.0088136	0.00290081	0.000293113	0.000141503	0.00437648	0.0105116	0.000192039	2.02e-05	0.00618569	0	0.0308779	0.00920779	0.0412481	0.00221351	0.000384079	0	3.03e-05	0	0	2.02e-05	0.000121288	0	0.00166771	0.000171825	4.04e-05	0	0.0509511
HAEC	2	0.592976	0.00645058	0.333599	0.000716732	0.000716732	0.000238911	0.000477821	0.00294656	0.000637095	7.96e-05	7.96e-05	0	0.00103528	0.000557458	0.000955642	0.00270765	0.00159274	0	7.96e-05	0	7.96e-05	0	0.000398184	0	0.000796369	0.000876005	0.000159274	0	0.0518436
HAEC	5	0.351252	7.26e-05	0.00989111	0.126788	0.211525	0.0865336	0.0218875	0.0136661	0.000163339	0	0.105445	0	1.81e-05	0.00277677	0.000635209	0.00212341	1.81e-05	1.81e-05	3.63e-05	0.0141198	0.000108893	0.000290381	0	0.0152813	1.81e-05	0	0.000344828	0	0.0369873
HAEC	5	0.354548	3.69e-05	0.0173348	0.0755967	0.198866	0.175707	0.0301263	0.00868123	0.00036863	9.22e-06	0.0645563	0	6.45e-05	0.000119805	0.000405493	0.000949221	9.22e-06	0	0	0.0159524	0.000184315	0.000193531	9.22e-06	0.0220348	1.84e-05	0	3.69e-05	0	0.0341904
HAEC	5	0.416406	0.000142615	0.00427844	0.214378	0.222137	0.0259844	0.0190391	0.00563328	9.98e-05	0	0.0345128	0	7.13e-05	0.00360815	0.00296639	0.00305195	0	0	1.43e-05	0.00882785	2.85e-05	2.85e-05	1.43e-05	0.0105677	0	0	0.000399321	0	0.0278099
HAEC	5	0.364788	0.000147846	0.0114581	0.130504	0.197677	0.0699163	0.024779	0.0117168	0.000813152	7.39e-06	0.114603	2.96e-05	7.39e-05	0.00466454	0.00102753	0.00504894	7.39e-06	7.39e-06	2.96e-05	0.00799107	0.000118277	0.000229161	0	0.017845	7.39e-06	0	0.000909252	0	0.0356013
HAEC	6	0.551762	0.000156333	0.0530907	0.000328299	0.000156333	0.108011	4.69e-05	0.00282963	1.56e-05	1.56e-05	4.69e-05	7.82e-05	0.0001407	0.000203233	0.000297033	9.38e-05	6.25e-05	0.241925	4.69e-05	3.13e-05	0.0002345	1.56e-05	1.56e-05	0	6.25e-05	0	3.13e-05	0	0.0403027
HAEC	9	0.476503	0.00625549	0.177429	0.0538179	0.0404798	0.00878871	0.0967275	0.00031019	0.0189733	0.0320012	0.00336039	0.000155095	0.000103397	0	0.00579021	0.000568681	5.17e-05	0.000465285	0	0.0328801	0.000361888	0.000103397	0.00878871	0.000568681	0.00144755	0	0	0	0.0340692
HAEC	9	0.437429	0.0459212	0.0879898	0.0831457	0.0308001	0.00084695	0.039693	0.000196244	0.0285381	0.111157	2.07e-05	1.03e-05	6.2e-05	0.000258216	0.0548245	0.000165259	0.000103287	1.03e-05	0	0.0248404	0.000247888	2.07e-05	0.0200686	0.00150798	0.00122911	4.13e-05	0	0	0.0308724
HAEC	9	0.682109	0.000229906	0.0923533	0.00779382	0.00880541	0.0117712	0.014829	0.000137944	0.00140243	0.0506024	0	6.9e-05	4.6e-05	2.3e-05	0.0723055	0.000781681	2.3e-05	2.3e-05	0	0.0108976	0.000137944	0	0.00756391	0.000252897	0.0007357	0	0	0	0.0371069
HAEC	9	0.938498	0.000210036	0.00278775	0.000496448	0.000649202	0.000782861	0.000572825	0.000210036	0.000591919	0.0013175	0.000190942	5.73e-05	0.0151226	5.73e-05	0.000267318	5.73e-05	0	1.91e-05	0	9.55e-05	0.000190942	1.91e-05	0.000267318	3.82e-05	0	0	0	0	0.037501
HAEC remission phase	7	0.695376	5.58e-05	0.0833953	0.000241618	0.000223032	0.00369861	0.125585	0.000111516	0	0.000762025	3.72e-05	0	0.000130102	5.58e-05	0.000148688	9.29e-05	0	3.72e-05	0	0.000130102	0.000223032	0.000297376	0.0471155	0	0	0	3.72e-05	0	0.0422459
HAEC remission phase	7	0.724147	0.000354149	0.042675	0.00126904	0.00171172	0.00109196	0.157036	0.0002361	0.000295125	5.9e-05	0.000265612	0.0002361	0.000383662	2.95e-05	0.000177075	2.95e-05	0	0	2.95e-05	8.85e-05	0.00129855	0.00011805	0.0194192	5.9e-05	2.95e-05	0	0	0	0.0489612
HAEC remission phase	11	0.765184	0.000166291	0.156467	0.000575624	0.000370958	0.00431079	0.0228715	6.4e-05	3.84e-05	0.002456	0.000217458	6.4e-05	0.000115125	6.4e-05	0.000294208	1.28e-05	6.4e-05	0	0	0.000166291	0.000243041	1.28e-05	2.56e-05	0.000319791	1.28e-05	0	7.67e-05	1.28e-05	0.0457941
HAEC remission phase	11	0.910092	0.00020786	0.0467526	0.000335774	0.000159893	0.000687538	0.00920981	0.000111925	0.000111925	9.59e-05	7.99e-05	1.6e-05	0.000111925	3.2e-05	0.000255828	0.000111925	0	0	0	0.000191871	0.000319785	1.6e-05	0	0	3.2e-05	0	3.2e-05	0	0.0310351
HAEC remission phase	16	0.804448	0.0476956	0.0121651	0.0017149	0.00535906	0.00503751	0.0011254	0.000750268	0.00091104	0.000428725	0.00117899	0.000214362	0.00117899	0	0.000107181	0.000321543	0.00927117	0	0	0.000214362	0.000321543	0	0	0	0	0	0	0	0.107556
HAEC remission phase	16	0.251804	0.0569338	0.0238799	0.0104797	0.00690627	0.602958	0.00285184	0.00163208	0.00257697	0.00226773	0.00219901	0.00336724	0.000429494	6.87e-05	0.000395135	0.000137438	0.00072155	0	3.44e-05	0.000927708	0.000463854	3.44e-05	0.000412314	0.000103079	8.59e-05	0	0	0.000240517	0.0280889

## Sheet: Sheet2
Diagnosis	HD													HAEC																		HAEC-R
	3	3	4	4	4	10	10	13	13	15	15	15		1	1	1	1	2	2	2	2	5	5	5	5	6	9	9	9	9		7	7	11	11	16	16
k__Bacteria;p__Proteobacteria;c__Gammaproteobacteria;o__Enterobacteriales;f__Enterobacteriaceae	0.202348	0.405225	0.327634	0.144824	0.165951	0.0638234	0.00664062	0.187201	0.0549199	0.00877053	0.0398379	0.00891911		0.636274	0.505542	0.755685	0.568748	0.123518	0.659046	0.827316	0.592976	0.351252	0.354548	0.416406	0.364788	0.551762	0.476503	0.437429	0.682109	0.938498		0.695376	0.724147	0.765184	0.910092	0.804448	0.251804
k__Bacteria;p__Bacteroidetes;c__Bacteroidia;o__Bacteroidales;f__Bacteroidaceae	0.230077	0.367696	0.563253	0.666847	0.552979	0.265185	0.226283	0.0626281	0.0711421	0.377722	0.663434	0.534525		5.71e-05	0.00719659	0.00576755	0.00805543	0.000833237	0.0181661	0.00231458	0.00645058	7.26e-05	3.69e-05	0.000142615	0.000147846	0.000156333	0.00625549	0.0459212	0.000229906	0.000210036		5.58e-05	0.000354149	0.000166291	0.00020786	0.0476956	0.0569338
k__Bacteria;p__Firmicutes;c__Bacilli;o__Lactobacillales;f__Enterococcaceae	0.119785	0.00397634	6.85e-05	0.000193911	0.000123051	0.0303708	0.0299107	0.0135504	0.00823941	0.000111422	0.00536083	3.36e-05		0.00433578	0.00257021	0.00996898	0.0344551	0.570114	0.219352	0.0088136	0.333599	0.00989111	0.0173348	0.00427844	0.0114581	0.0530907	0.177429	0.0879898	0.0923533	0.00278775		0.0833953	0.042675	0.156467	0.0467526	0.0121651	0.0238799
k__Bacteria;p__Firmicutes;c__Clostridia;o__Clostridiales;f__Veillonellaceae	0.0111167	0.00325337	0.000410884	0.00315798	0.00533593	0.00134208	0.00100446	0.0491915	0.0853211	0.0871005	0.019786	0.0451252		0.112262	0.205595	0.0494985	0.100483	0.000256381	0.00135937	0.00290081	0.000716732	0.126788	0.0755967	0.214378	0.130504	0.000328299	0.0538179	0.0831457	0.00779382	0.000496448		0.000241618	0.00126904	0.000575624	0.000335774	0.0017149	0.0104797
k__Bacteria;p__Firmicutes;c__Clostridia;o__Clostridiales;f__Lachnospiraceae	0.0237322	0.00529083	0	0.0149589	0.00826677	0.0882294	0.0708705	0.00956502	0.0138749	0.151232	0.0683609	0.0889474		2.86e-05	0.00011584	0.00053459	0.00103079	5.77e-05	0.000494315	0.000293113	0.000716732	0.211525	0.198866	0.222137	0.197677	0.000156333	0.0404798	0.0308001	0.00880541	0.000649202		0.000223032	0.00171172	0.000370958	0.000159893	0.00535906	0.00690627
k__Bacteria;p__Firmicutes;c__Bacilli;o__Lactobacillales;f__Streptococcaceae	0.000249813	0.000920145	0.000547845	0.000831048	0.000201356	0.0022368	0.00329241	0.0343885	0.0380894	0.0020056	0.0107217	0.000991947		0.000125675	0.000166521	0.00341084	0.00015271	0.000192286	0.000123579	0.000141503	0.000238911	0.0865336	0.175707	0.0259844	0.0699163	0.108011	0.00878871	0.00084695	0.0117712	0.000782861		0.00369861	0.00109196	0.00431079	0.000687538	0.00503751	0.602958
k__Bacteria;p__Actinobacteria;c__Actinobacteria;o__Bifidobacteriales;f__Bifidobacteriaceae	0.0109918	0.00318764	2.28e-05	0.000152359	0.00323288	0.127498	0.263114	0.00227739	0.00211925	0.00103464	0.00278272	0.000269003		0.00127388	0.00209237	0.0117535	0.0453929	0.000358933	0.00358379	0.00437648	0.000477821	0.0218875	0.0301263	0.0190391	0.024779	4.69e-05	0.0967275	0.039693	0.014829	0.000572825		0.125585	0.157036	0.0228715	0.00920981	0.0011254	0.00285184
k__Bacteria;p__Firmicutes;c__Clostridia;o__Clostridiales;f__Clostridiaceae	0.0854359	0.0172198	9.13e-05	0.00016621	0.0394098	0.0238592	0.0185268	0.165566	0.29142	0.00571438	0.00284411	0.00432926		0.00127388	0.00225165	0.0028386	0.00435223	0.0002692	0.00617894	0.0105116	0.00294656	0.0136661	0.00868123	0.00563328	0.0117168	0.00282963	0.00031019	0.000196244	0.000137944	0.000210036		0.000111516	0.0002361	6.4e-05	0.000111925	0.000750268	0.00163208
k__Bacteria;p__Firmicutes;c__Clostridia;o__Clostridiales;f__Ruminococcaceae	0.018611	0.0057509	6.85e-05	0.00581734	0.0262322	0.151009	0.183594	0.00466864	0.00571152	0.129473	0.0221595	0.0521865		5.71e-06	7.24e-06	0.000331295	0.000248153	4.49e-05	0.00123579	0.000192039	0.000637095	0.000163339	0.00036863	9.98e-05	0.000813152	1.56e-05	0.0189733	0.0285381	0.00140243	0.000591919		0	0.000295125	3.84e-05	0.000111925	0.00091104	0.00257697
k__Bacteria;p__Proteobacteria;c__Betaproteobacteria;o__Burkholderiales;f__Alcaligenaceae	0.00412191	0.000230036	4.57e-05	0.0017175	0.00340068	0.0160553	0.0171875	0	0	0.0380587	0.0348454	0.0521865		0.0360344	0.099145	0.0315634	0.0342451	0.000333295	0.000617894	2.02e-05	7.96e-05	0	9.22e-06	0	7.39e-06	1.56e-05	0.0320012	0.111157	0.0506024	0.0013175		0.000762025	5.9e-05	0.002456	9.59e-05	0.000428725	0.00226773
k__Bacteria;p__Firmicutes;c__Clostridia;o__Clostridiales;f__Peptostreptococcaceae	0.00299775	0.0014788	4.57e-05	0	0.00178983	0.0103887	0.0107701	0.035755	0.0447323	0.000620782	0.00130952	0.00121892		0.000125675	2.9e-05	0.000112942	0.000133621	0	0.000494315	0.00618569	7.96e-05	0.105445	0.0645563	0.0345128	0.114603	4.69e-05	0.00336039	2.07e-05	0	0.000190942		3.72e-05	0.000265612	0.000217458	7.99e-05	0.00117899	0.00219901
k__Bacteria;p__Bacteroidetes;c__Bacteroidia;o__Bacteroidales;f__Rikenellaceae	0	0	0	0	0	0.00183915	0.00217634	0.030517	0.0482485	0.0988157	0.0431936	0.130887		0	0	0	0	0	0	0	0	0	0	0	2.96e-05	7.82e-05	0.000155095	1.03e-05	6.9e-05	5.73e-05		0	0.0002361	6.4e-05	1.6e-05	0.000214362	0.00336724
k__Bacteria;p__Proteobacteria;c__Gammaproteobacteria;o__Pseudomonadales;f__Moraxellaceae	0.0149888	0.00177457	4.57e-05	9.7e-05	8.95e-05	0.000198827	0.000558036	0.000455477	9.5e-05	4.78e-05	4.09e-05	2.52e-05		6.85e-05	0.000311321	0.000248472	0.000324508	0.272206	0.0180425	0.0308779	0.00103528	1.81e-05	6.45e-05	7.13e-05	7.39e-05	0.0001407	0.000103397	6.2e-05	4.6e-05	0.0151226		0.000130102	0.000383662	0.000115125	0.000111925	0.00117899	0.000429494
k__Bacteria;p__Fusobacteria;c__Fusobacteria;o__Fusobacteriales;f__Fusobacteriaceae	0.00749438	0.0492935	0.0680469	0.115322	0.00870304	0	0	0.0074015	0.0194154	3.18e-05	0.00382624	7.57e-05		0.0069064	0.0245147	0.0146448	0.00881898	0.000108962	0.002348	0.00920779	0.000557458	0.00277677	0.000119805	0.00360815	0.00466454	0.000203233	0	0.000258216	2.3e-05	5.73e-05		5.58e-05	2.95e-05	6.4e-05	3.2e-05	0	6.87e-05
k__Bacteria;p__Bacteroidetes;c__Bacteroidia;o__Bacteroidales;f__Prevotellaceae	0.00162378	0.0337825	9.13e-05	0.000124657	0.000581695	0.00119296	0.000334821	0.0318834	0.0600992	0.000175092	0.000777525	0.000176533		0.00385593	0.00509698	0.00827485	0.0101361	0.000166647	0.000741473	0.0412481	0.000955642	0.000635209	0.000405493	0.00296639	0.00102753	0.000297033	0.00579021	0.0548245	0.0723055	0.000267318		0.000148688	0.000177075	0.000294208	0.000255828	0.000107181	0.000395135
k__Bacteria;p__Actinobacteria;c__Actinobacteria;o__Actinomycetales;f__Actinomycetaceae	0.0964277	0.0177785	0.000114134	0.000110806	0.0354386	0.0121781	0.0140067	0.0731041	0.0546063	0.000206927	0.00120721	0.000134501		4e-05	0.00010136	0.00270307	0.00251971	0.000288428	0.0081562	0.00221351	0.00270765	0.00212341	0.000949221	0.00305195	0.00504894	9.38e-05	0.000568681	0.000165259	0.000781681	5.73e-05		9.29e-05	2.95e-05	1.28e-05	0.000111925	0.000321543	0.000137438
k__Bacteria;p__Bacteroidetes;c__Bacteroidia;o__Bacteroidales;f__Porphyromonadaceae	0.0233575	0.00351627	0	9.7e-05	0.0461105	0.0627796	0.0651228	0.0195855	0.0260582	0.00031835	0.000286457	9.25e-05		0.0126874	0.00797127	0.0206231	0.0160345	0.000249971	0.00160652	0.000384079	0.00159274	1.81e-05	9.22e-06	0	7.39e-06	6.25e-05	5.17e-05	0.000103287	2.3e-05	0		0	0	6.4e-05	0	0.00927117	0.00072155
k__Bacteria;p__Tenericutes;c__Mollicutes;o__Mycoplasmatales;f__Mycoplasmataceae	0	0	0	0	0	0	5.58e-05	0	0	0	2.05e-05	0		0	0	0	0	0	0	0	0	1.81e-05	0	0	7.39e-06	0.241925	0.000465285	1.03e-05	2.3e-05	1.91e-05		3.72e-05	0	0	0	0	0
k__Bacteria;p__Synergistetes;c__Synergistia;o__Synergistales;f__Dethiosulfovibrionaceae	0.0038721	0.00111732	0	2.77e-05	0.0042061	0	0	0.129697	0.0932469	0	0	8.41e-06		0	0	0.000180707	5.73e-05	6.41e-06	0.000494315	3.03e-05	7.96e-05	3.63e-05	0	1.43e-05	2.96e-05	4.69e-05	0	0	0	0		0	2.95e-05	0	0	0	3.44e-05
k__Bacteria;p__Firmicutes;c__Erysipelotrichi;o__Erysipelotrichales;f__Erysipelotrichaceae	0.000499625	6.57e-05	0	0	2.24e-05	0.0141167	0.0163504	0	9.5e-06	0.0165383	0.0138522	0.0185023		1.71e-05	7.24e-06	0	1.91e-05	0	0	0	0	0.0141198	0.0159524	0.00882785	0.00799107	3.13e-05	0.0328801	0.0248404	0.0108976	9.55e-05		0.000130102	8.85e-05	0.000166291	0.000191871	0.000214362	0.000927708
k__Bacteria;p__Proteobacteria;c__Gammaproteobacteria;o__Pseudomonadales;f__Pseudomonadaceae	0.00462153	0.000197174	0	0.000664838	1.12e-05	0.000745601	0.000613839	0.00649055	0.00457111	7.96e-05	0.0021075	0.000117689		0.0988375	0.0181652	0.0176942	0.0238418	0.000198695	0.00160652	0	7.96e-05	0.000108893	0.000184315	2.85e-05	0.000118277	0.0002345	0.000361888	0.000247888	0.000137944	0.000190942		0.000223032	0.00129855	0.000243041	0.000319785	0.000321543	0.000463854
k__Bacteria;p__Firmicutes;c__Bacilli;o__Lactobacillales;f__Lactobacillaceae	0.000999251	0	4.57e-05	0.000567883	1.12e-05	0	0	0	0	0	0.000184151	2.52e-05		0.0305675	0.0552052	0.0114222	0.074675	0.000217924	0.000494315	2.02e-05	0	0.000290381	0.000193531	2.85e-05	0.000229161	1.56e-05	0.000103397	2.07e-05	0	1.91e-05		0.000297376	0.00011805	1.28e-05	1.6e-05	0	3.44e-05
k__Bacteria;p__Firmicutes;c__Erysipelotrichi;o__Erysipelotrichales;f__[Coprobacillaceae]	0.0107419	0.00437069	0.000479364	0.00241004	0.00943016	0.000894721	0.000502232	0.00136643	0.000921825	0.0170795	0.00755018	0.00955799		0	7.24e-06	0.000248472	0.000419952	2.56e-05	0.000617894	0.000121288	0.000398184	0	9.22e-06	1.43e-05	0	1.56e-05	0.00878871	0.0200686	0.00756391	0.000267318		0.0471155	0.0194192	2.56e-05	0	0	0.000412314
k__Bacteria;p__Firmicutes;c__Clostridia;Other;Other	0.000249813	6.57e-05	0	2.77e-05	0.00106271	0.00710806	0.00585938	0.000113869	0.000503678	0.00561887	0.000920754	0.00418635		0	0	1.51e-05	0	0	0	0	0	0.0152813	0.0220348	0.0105677	0.017845	0	0.000568681	0.00150798	0.000252897	3.82e-05		0	5.9e-05	0.000319791	0	0	0.000103079
k__Bacteria;p__Firmicutes;c__Clostridia;o__Coriobacteriales;f__Coriobacteriaceae	0.0231077	0.00657246	4.57e-05	6.93e-05	0.00976576	0.00233622	0.00323661	0.00113869	0.00260392	0.00270597	0.000879831	0.000798601		0	2.17e-05	0.000527061	0.000649016	8.97e-05	0.00259516	0.00166771	0.000796369	1.81e-05	1.84e-05	0	7.39e-06	6.25e-05	0.00144755	0.00122911	0.0007357	0		0	2.95e-05	1.28e-05	3.2e-05	0	8.59e-05
k__Bacteria;p__Firmicutes;c__Clostridia;o__Clostridiales;f__	0.0287285	0.00545514	0	0	0.0171488	0.00139179	0.00273437	0	0	0.000684452	0.000654758	0.000277409		1.14e-05	4.34e-05	0.000496943	0.000782637	6.41e-05	0.00185368	0.000171825	0.000876005	0	0	0	0	0	0	4.13e-05	0	0		0	0	0	0	0	0
k__Bacteria;p__Proteobacteria;c__Gammaproteobacteria;o__Pasteurellales;f__Pasteurellaceae	0	0.000131449	2.28e-05	0.000193911	2.24e-05	0.0014912	0.000725446	0.0222045	0.0209739	1.59e-05	4.09e-05	8.41e-06		0.00165662	0.00182449	0.000286119	0.000248153	6.41e-06	0	4.04e-05	0.000159274	0.000344828	3.69e-05	0.000399321	0.000909252	3.13e-05	0	0	0	0		3.72e-05	0	7.67e-05	3.2e-05	0	0
k__Bacteria;p__Proteobacteria;c__Deltaproteobacteria;o__Desulfovibrionales;f__Desulfovibrionaceae	0.000124906	0	0	0	0	0	0	0.00182191	0.00416247	0.0132593	0.00765249	0.00830545		0	0	0	1.91e-05	0	0	0	0	0	0	0	0	0	0	0	0	0		0	0	1.28e-05	0	0	0.000240517
other	0.0736947	0.0616497	0.0389198	0.0416217	0.0604739	0.113729	0.056529	0.109428	0.0489138	0.0425793	0.0453625	0.0380891		0.0535546	0.0620181	0.0511701	0.0641571	0.0303939	0.0507909	0.0509511	0.0518436	0.0369873	0.0341904	0.0278099	0.0356013	0.0403027	0.0340692	0.0308724	0.0371069	0.037501		0.0422459	0.0489612	0.0457941	0.0310351	0.107556	0.0280889
