# Supplementary material for: Characterization of Intestinal Microbiomes of Hirschsprung’s Disease Patients with or without Enterocolitis Using Illumina-MiSeq High-Throughput Sequencing
Source: PLoS One. 2016 Sep 7;11(9):e0162079. doi: 10.1371/journal.pone.0162079 (PMC5014423; doi:10.1371/journal.pone.0162079)
Supplement: S1 Appendix — (ZIP) [file pone.0162079.s001.zip › order_otu_genus_id.xlsx]

## Sheet: order_otu_table_L6_id
dis	HAEC remission phase	HAEC remission phase	HD	HD	HD	HD	HAEC remission phase	HAEC remission phase	HD	HD	HD	HD	HD	HD	HD	HD	HAEC remission phase	HAEC remission phase	HAEC	HAEC	HAEC	HAEC	HAEC	HAEC	HAEC	HAEC	HAEC	HAEC	HAEC	HAEC	HAEC	HAEC	HAEC	HAEC	HAEC
sample	16	16	3	3	13	13	7	7	4	4	4	10	10	15	15	15	11	11	6	1	1	1	1	5	5	5	5	2	2	2	2	9	9	9	9
k__Bacteria;p__Proteobacteria;c__Gammaproteobacteria;o__Enterobacteriales;f__Enterobacteriaceae;g__Escherichia	0.625348	0.026663	0.201724	0.399869	0.18629	0.0535989	0.668203	0.696966	0.32574	0.144353	0.162707	0.0539318	0.00273437	0.00760856	0.0348454	0.00839792	0.759491	0.908941	0.000515899	0.62782	0.495602	0.752801	0.563613	0.293049	0.285439	0.327187	0.294302	0.120204	0.657687	0.739877	0.592339	0.423667	0.367896	0.575731	0.929485
k__Bacteria;p__Bacteroidetes;c__Bacteroidia;o__Bacteroidales;f__Bacteroidaceae;g__Bacteroides	0.0476956	0.0569338	0.230077	0.367696	0.0626281	0.0711421	5.58e-05	0.000354149	0.563253	0.666819	0.552968	0.265136	0.226283	0.376846	0.663413	0.533743	0.000102333	0.00020786	0.000156333	5.71e-05	0.00719659	0.00576755	0.00805543	5.44e-05	2.76e-05	0.000142615	0.000147846	0.000833237	0.0181661	0.00231458	0.00645058	0.00625549	0.0458592	0.000229906	0.000210036
k__Bacteria;p__Firmicutes;c__Bacilli;o__Lactobacillales;f__Enterococcaceae;g__Enterococcus	0.0121115	0.0238283	0.11966	0.00397634	0.0135504	0.00815388	0.0816296	0.042616	6.85e-05	0.00018006	0.000123051	0.0303708	0.0299107	0.000111422	0.00536083	3.36e-05	0.151274	0.0454255	0.0525123	0.0043015	0.00255573	0.00990874	0.034436	0.00949183	0.0163856	0.00416435	0.0109406	0.569236	0.219105	0.00870242	0.333201	0.177273	0.0841269	0.0892726	0.00278775
k__Bacteria;p__Proteobacteria;c__Gammaproteobacteria;o__Enterobacteriales;f__Enterobacteriaceae;Other	0.178028	0.22387	0.000624532	0.00525797	0.000569346	0.00132097	0.015668	0.0262071	0.0018718	0.000470927	0.00323288	0.00646187	0.00111607	0.00111422	0.0041127	0.000512786	0.00565391	0.00113524	0.548244	0.00775185	0.00861563	0.00274072	0.00511577	0.0122142	0.0171597	0.0167572	0.0138827	0.00328167	0.00135937	0.0866603	0.000637095	0.0296748	0.0315644	0.0776853	0.00758039
k__Bacteria;p__Firmicutes;c__Bacilli;o__Lactobacillales;f__Streptococcaceae;g__Streptococcus	0.00503751	0.602735	0.000249813	0.000920145	0.0341608	0.0380514	0.00360568	0.00106245	0.000547845	0.000831048	0.000201356	0.00188886	0.0030692	0.00198969	0.0105375	0.000924696	0.00362004	0.000559624	0.099506	0.000119962	0.000166521	0.00333554	0.00015271	0.0858439	0.174426	0.0257134	0.069288	0.000179466	0.000123579	0.000141503	0.000238911	0.00801324	0.000712677	0.0106447	0.000782861
k__Bacteria;p__Actinobacteria;c__Actinobacteria;o__Bifidobacteriales;f__Bifidobacteriaceae;g__Bifidobacterium	0.0011254	0.00285184	0.0109918	0.00318764	0.00227739	0.00210975	0.125585	0.157006	2.28e-05	0.000152359	0.00321051	0.127498	0.263114	0.00103464	0.00278272	0.000260596	0.0228715	0.00919382	4.69e-05	0.00127388	0.00209237	0.0117535	0.0453548	0.0218693	0.0301078	0.0190248	0.0247346	0.000358933	0.00358379	0.00437648	0.000477821	0.0966758	0.039693	0.014829	0.000572825
k__Bacteria;p__Firmicutes;c__Clostridia;o__Clostridiales;f__Lachnospiraceae;Other	0.00412647	0.00319544	0.00474644	0.000821558	0.00409929	0.00237584	0.000167274	0.000914886	0	2.77e-05	0.00246101	0.026444	0.0207031	0.0790781	0.039531	0.0351216	0.000268625	9.59e-05	0.000109433	0	0	0.000105412	0.000171798	0.169855	0.143655	0.198562	0.148297	2.56e-05	0.000123579	0	7.96e-05	0.00625549	0.000237559	9.2e-05	0.000515543
k__Bacteria;p__Firmicutes;c__Clostridia;o__Clostridiales;f__Veillonellaceae;g__Veillonella	0.00160772	0.00922554	0.000874344	0.00101873	0.0014803	0.00215726	0.00018586	0.00112147	0.000388057	0.000581734	0	0.00109355	0.000390625	0.000286515	0.00184151	0.000142908	0.000486083	0.000239839	0.000218866	0.0477907	0.0710174	0.0111737	0.025178	0.11922	0.0700857	0.201301	0.123	5.13e-05	0.000494315	0.00263802	7.96e-05	0.0497338	0.0770621	0.00772485	0.000477354
k__Bacteria;p__Proteobacteria;c__Betaproteobacteria;o__Burkholderiales;f__Alcaligenaceae;g__Sutterella	0.000214362	0.00226773	0.00412191	0.000164312	0	0	0.000762025	5.9e-05	4.57e-05	0.0017175	0.0033783	0.0160553	0.0171875	0.0380587	0.0346203	0.0521865	0.002456	9.59e-05	1.56e-05	0.036023	0.099116	0.0315484	0.0342451	0	9.22e-06	0	7.39e-06	0.000326885	0.000617894	0	7.96e-05	0.0320012	0.111157	0.0506024	0.0013175
k__Bacteria;p__Bacteroidetes;c__Bacteroidia;o__Bacteroidales;f__Rikenellaceae;g__	0.000214362	0.00336724	0	0	0.030517	0.0482485	0	0.0002361	0	0	0	0.00183915	0.00217634	0.0987362	0.0431936	0.130845	6.4e-05	1.6e-05	7.82e-05	0	0	0	0	0	0	0	2.96e-05	0	0	0	0	0.000155095	1.03e-05	6.9e-05	5.73e-05
k__Bacteria;p__Proteobacteria;c__Gammaproteobacteria;o__Pseudomonadales;f__Moraxellaceae;g__Acinetobacter	0.00107181	0.000377955	0.0148639	0.00177457	0.000113869	7.6e-05	0.000111516	0.000383662	2.28e-05	4.16e-05	3.36e-05	9.94e-05	0.000390625	1.59e-05	2.05e-05	2.52e-05	8.95e-05	9.59e-05	0.000125066	3.43e-05	0.000246161	0.00013553	0.000248153	1.81e-05	4.61e-05	5.7e-05	5.17e-05	0.272033	0.0177954	0.0305141	0.000955642	5.17e-05	6.2e-05	2.3e-05	0.0150653
k__Bacteria;p__Firmicutes;c__Clostridia;o__Clostridiales;f__Peptostreptococcaceae;g__	0.00117899	0.00219901	0	0.000690108	0.000113869	2.85e-05	3.72e-05	0.000265612	4.57e-05	0	1.12e-05	0.0103887	0.0107701	0.000588947	0.00112537	0.00118529	0.000217458	6.4e-05	4.69e-05	0.000125675	2.17e-05	5.27e-05	0.000114532	0.10461	0.0642245	0.0343274	0.11393	0	0.000247158	0.00615537	0	0.00336039	2.07e-05	0	0.000190942
k__Bacteria;p__Bacteroidetes;c__Bacteroidia;o__Bacteroidales;f__Prevotellaceae;g__Prevotella	0.000107181	0.000395135	0.00162378	0.0337825	0.0318834	0.0600992	0.000148688	0.000177075	9.13e-05	0.000124657	0.000581695	0.00119296	0.000334821	0.000175092	0.000777525	0.000176533	0.000294208	0.000255828	0.000297033	0.00385593	0.00509698	0.00827485	0.0101361	0.000635209	0.000405493	0.00296639	0.00102753	0.000166647	0.000741473	0.0412481	0.000955642	0.00579021	0.0548245	0.0723055	0.000267318
k__Bacteria;p__Proteobacteria;c__Gammaproteobacteria;o__Enterobacteriales;f__Enterobacteriaceae;g__Proteus	0.000857449	0.00120258	0	0	0	0	0.000446063	0.000737811	0	0	0	0.0021871	0.000223214	4.78e-05	0.000716142	8.41e-06	3.84e-05	1.6e-05	0.0030016	0.000691211	0.00131769	0.000143059	1.91e-05	0.0459891	0.0519491	0.0724625	0.0566028	0	0	0	0	0.0169053	0.0292404	0.0286233	0.00114565
k__Bacteria;p__Firmicutes;c__Clostridia;o__Clostridiales;f__Clostridiaceae;g__Anaerococcus	0	0	0.00662003	0.00141308	0.0997495	0.180925	1.86e-05	5.9e-05	2.28e-05	0	0.00295322	0	0	1.59e-05	2.05e-05	2.52e-05	1.28e-05	3.2e-05	0.000125066	0.000525549	0.000912244	0.000557179	0.00106897	5.44e-05	1.84e-05	1.43e-05	2.22e-05	6.41e-06	0.000865052	0.00768158	0.000318547	0	3.1e-05	4.6e-05	0
k__Bacteria;p__Firmicutes;c__Clostridia;o__Clostridiales;f__Lachnospiraceae;g__[Ruminococcus]	0.00096463	0.0016149	0.0154884	0.00371344	0	0	3.72e-05	0.000206587	0	0.0123549	0.00361322	0.0329059	0.0207589	0.0130523	0.0048493	0.00461507	2.56e-05	6.4e-05	0	0	7.96e-05	0.000323766	0.00043904	0.0282577	0.0171597	0.0128638	0.0310033	3.2e-05	0.000370737	3.03e-05	0.000398184	0.0330869	0.0305418	0.00871345	1.91e-05
k__Bacteria;p__Firmicutes;c__Clostridia;o__Clostridiales;f__Veillonellaceae;g__Dialister	0	0	0.00924307	0.00177457	0.0178775	0.0329006	0	0	0	0.00153744	0.00442983	0	0	0	8.18e-05	0	1.28e-05	3.2e-05	6.25e-05	0.0367941	0.0826956	0.0318721	0.0507187	0	9.22e-06	0	7.39e-06	0.0001346	0.000494315	0.000212254	0.000637095	0	2.07e-05	0	0
k__Bacteria;p__Actinobacteria;c__Actinobacteria;o__Actinomycetales;f__Actinomycetaceae;g__Actinomyces	5.36e-05	0.000103079	0.0831876	0.0154781	0.0281257	0.0320643	7.43e-05	0	0.000114134	6.93e-05	0.0286932	0.0117805	0.0139509	0.00012734	0.000982137	5.04e-05	0	6.4e-05	6.25e-05	4e-05	7.96e-05	0.00230401	0.0021952	0.00210526	0.000949221	0.00303769	0.00503415	0.000237152	0.00716757	0.00216297	0.00246874	0.000465285	0.000123944	0.000436822	3.82e-05
k__Bacteria;p__Fusobacteria;c__Fusobacteria;o__Fusobacteriales;f__Fusobacteriaceae;g__	0	0	0.00262303	0.0461715	0	0	0	0	0.0678871	0.114532	0.000223729	0	0	0	0.00376486	0	0	0	0	5.71e-06	0.000615402	0.000293648	0.00043904	0	0	0	0	1.92e-05	0.00197726	3.03e-05	0	0	0.000185916	0	0
k__Bacteria;p__Synergistetes;c__Synergistia;o__Synergistales;f__Dethiosulfovibrionaceae;g__Pyramidobacter	0	3.44e-05	0.0038721	0.00111732	0.129697	0.0932469	0	2.95e-05	0	2.77e-05	0.0042061	0	0	0	0	8.41e-06	0	0	4.69e-05	0	0	0.000180707	5.73e-05	3.63e-05	0	1.43e-05	2.96e-05	6.41e-06	0.000494315	3.03e-05	7.96e-05	0	0	0	0
k__Bacteria;p__Bacteroidetes;c__Bacteroidia;o__Bacteroidales;f__Porphyromonadaceae;g__Parabacteroides	0.00927117	0.00072155	0.000999251	0	0.015714	0.0191778	0	0	0	5.54e-05	0.000324407	0.0627299	0.0651228	0.00019101	0	7.57e-05	1.28e-05	0	0	0.0126532	0.00790611	0.0200961	0.0157482	0	0	0	0	0.000108962	0.000247158	0	0	5.17e-05	3.1e-05	2.3e-05	0
k__Bacteria;p__Firmicutes;c__Clostridia;o__Clostridiales;f__Ruminococcaceae;Other	0.000803859	0.00075591	0.000249813	0	0.000569346	0.00166309	0	0	0	0	0.000134237	0.0511482	0.0835937	0.0229848	0.0033761	0.0104911	0	0	0	0	0	0	0	0	0	1.43e-05	5.17e-05	0	0	1.01e-05	0	0.017991	0.0283832	0.00131047	0.000496448
k__Bacteria;p__Firmicutes;c__Clostridia;o__Clostridiales;f__Ruminococcaceae;g__Faecalibacterium	0	0.000395135	0.0156133	0.00545514	0.000113869	0	0	8.85e-05	6.85e-05	0.00581734	0.0253149	0.0533353	0.0477679	0.0439163	0.00536083	0.0173338	0	4.8e-05	0	5.71e-06	7.24e-06	0.000293648	0.000248153	0	1.84e-05	1.43e-05	7.39e-06	3.85e-05	0.000988631	8.09e-05	0.000477821	0.000465285	3.1e-05	0	1.91e-05
k__Bacteria;p__Firmicutes;c__Clostridia;o__Clostridiales;f__Veillonellaceae;Other	5.36e-05	0	0.000499625	3.29e-05	0.0289228	0.0500162	1.86e-05	0	2.28e-05	0.000900302	0.000525762	0	0	0.00171909	2.05e-05	0.000563224	1.28e-05	1.6e-05	0	0.0227814	0.0452357	0.00576755	0.0223529	0.00751361	0.00547415	0.0130778	0.00744404	4.49e-05	0.000370737	4.04e-05	0	0	0.00297465	4.6e-05	0
k__Bacteria;p__Firmicutes;c__Erysipelotrichi;o__Erysipelotrichales;f__Erysipelotrichaceae;g__[Eubacterium]	0.000214362	0.000910528	0.000499625	6.57e-05	0	9.5e-06	0.000130102	8.85e-05	0	0	2.24e-05	0.0137688	0.015904	0.0153604	0.0132384	0.0174095	0.000166291	0.000159893	0	1.71e-05	7.24e-06	0	1.91e-05	0.0141016	0.0159524	0.00879933	0.0079615	0	0	0	0	0.0328801	0.0248301	0.0108516	3.82e-05
k__Bacteria;p__Tenericutes;c__Mollicutes;o__Mycoplasmatales;f__Mycoplasmataceae;g__Mycoplasma	0	0	0	0	0	0	3.72e-05	0	0	0	0	0	5.58e-05	0	2.05e-05	0	0	0	0.184692	0	0	0	0	1.81e-05	0	0	7.39e-06	0	0	0	0	0.000465285	1.03e-05	2.3e-05	1.91e-05
k__Bacteria;p__Proteobacteria;c__Gammaproteobacteria;o__Pseudomonadales;f__Pseudomonadaceae;Other	0.000267953	0.000326416	0.00462153	0.000197174	0.00649055	0.00455211	0.000223032	0.000767324	0	0.000664838	1.12e-05	0.000447361	0.000502232	7.96e-05	0.00016369	0.000117689	0.00023025	0.000319785	0.000218866	0.0988375	0.0181652	0.0176942	0.0238227	0.000108893	0.000175099	2.85e-05	0.000110884	0.000198695	0.00160652	0	7.96e-05	0.000155095	0.000237559	0.000137944	0.000133659
k__Bacteria;p__Firmicutes;c__Bacilli;o__Lactobacillales;f__Lactobacillaceae;g__Lactobacillus	0	3.44e-05	0.000999251	0	0	0	0.000297376	0.00011805	4.57e-05	0.000567883	1.12e-05	0	0	0	0.000184151	2.52e-05	1.28e-05	1.6e-05	1.56e-05	0.0305561	0.0551763	0.0114146	0.074675	0.000290381	0.000193531	2.85e-05	0.000229161	0.000217924	0.000494315	2.02e-05	0	0.000103397	2.07e-05	0	1.91e-05
k__Bacteria;p__Firmicutes;c__Clostridia;o__Clostridiales;f__Clostridiaceae;g__Peptoniphilus	0.000107181	3.44e-05	0.0495878	0.00877424	0.0192439	0.0428316	1.86e-05	2.95e-05	2.28e-05	0.000138508	0.0226973	0	0	1.59e-05	0.00116629	4.2e-05	1.28e-05	4.8e-05	9.38e-05	0.000491274	0.00113668	0.00167154	0.00211885	1.81e-05	3.69e-05	0	1.48e-05	0.000166647	0.00333663	0.000667084	0.00119455	0	8.26e-05	2.3e-05	9.55e-05
k__Bacteria;p__Firmicutes;c__Clostridia;o__Clostridiales;f__Lachnospiraceae;g__	0.000107181	0.000395135	0.00337247	0.000394348	0.00523799	0.011442	1.86e-05	0.000295125	0	0.00018006	0.00219254	0.00854956	0.00574777	0.0174615	0.00689542	0.00744801	5.12e-05	0	1.56e-05	0	7.24e-06	4.52e-05	9.54e-05	0.0133938	0.0380518	0.0106961	0.0183551	0	0	5.05e-05	0.000238911	0.000672078	0	0	1.91e-05
k__Bacteria;p__Firmicutes;c__Erysipelotrichi;o__Erysipelotrichales;f__[Coprobacillaceae];g__	0	0.000412314	0.0107419	0.00437069	0.00136643	0.000921825	0.0470783	0.0194192	0.000479364	0.00241004	0.00941898	0.00029824	5.58e-05	0.016777	0.0071205	0.00951596	2.56e-05	0	1.56e-05	0	7.24e-06	0.000248472	0.000419952	0	9.22e-06	1.43e-05	0	2.56e-05	0.000617894	0.000121288	0.000398184	0.00258491	0.00332583	0.00475906	9.55e-05
k__Bacteria;p__Firmicutes;c__Clostridia;o__Clostridiales;f__Veillonellaceae;g__Phascolarctobacterium	0	0.00125412	0	0	0.000910954	9.5e-06	0	8.85e-05	0	0	0	0	0	0.0561887	0.0174739	0.0438558	3.84e-05	0	0	0	0	0	0	1.81e-05	9.22e-06	0	0	0	0	0	0	5.17e-05	1.03e-05	2.3e-05	1.91e-05
k__Bacteria;p__Fusobacteria;c__Fusobacteria;o__Fusobacteriales;f__Fusobacteriaceae;g__Fusobacterium	0	6.87e-05	0.00487135	0.00312192	0.0074015	0.0194154	5.58e-05	2.95e-05	0.000114134	0.000720242	0.00847932	0	0	3.18e-05	6.14e-05	7.57e-05	6.4e-05	3.2e-05	0.000203233	0.00690069	0.0238993	0.0143511	0.00837994	0.00277677	0.000119805	0.00360815	0.00466454	8.97e-05	0.000370737	0.00917746	0.000557458	0	7.23e-05	2.3e-05	5.73e-05
k__Bacteria;p__Firmicutes;c__Clostridia;o__Clostridiales;f__Ruminococcaceae;g__Oscillospira	5.36e-05	0.00108233	0.00274794	0.000295761	0.000683216	0.000836295	0	2.95e-05	0	0	0.000771864	0.027289	0.031808	0.0166019	0.0107012	0.0177878	0	1.6e-05	1.56e-05	0	0	3.76e-05	0	0.000145191	0.000350198	7.13e-05	0.000746622	0	0.000247158	0.000101073	0.000159274	0	0	2.3e-05	0
k__Bacteria;p__Firmicutes;c__Clostridia;o__Clostridiales;f__Clostridiaceae;g__	0	0.000137438	0.0138646	0.00368058	0.0167388	0.026828	0	0	0	1.39e-05	0.00761796	0.0142658	0.0133371	0.00560295	0.00130952	0.0042452	2.56e-05	1.6e-05	6.25e-05	0	7.24e-06	0.000240942	0.000286331	1.81e-05	9.22e-06	1.43e-05	0	3.2e-05	0.000741473	7.08e-05	0.000796369	5.17e-05	4.13e-05	6.9e-05	3.82e-05
k__Bacteria;p__Firmicutes;c__Clostridia;Other;Other;Other	0	0.000103079	0.000249813	6.57e-05	0.000113869	0.000503678	0	5.9e-05	0	2.77e-05	0.00106271	0.00710806	0.00585938	0.00561887	0.000920754	0.00418635	0.000319791	0	0	0	0	1.51e-05	0	0.0152813	0.0220348	0.0105677	0.017845	0	0	0	0	0.000568681	0.00150798	0.000252897	3.82e-05
k__Bacteria;p__Actinobacteria;c__Actinobacteria;o__Actinomycetales;f__Actinomycetaceae;g__Varibaculum	0	0	0.0132401	0.00230036	0.0448645	0.0224184	1.86e-05	0	0	2.77e-05	0.00640983	0.000397654	5.58e-05	0	0.000204612	0	1.28e-05	0	0	0	1.45e-05	0.00039906	0.000324508	0	0	0	0	2.56e-05	0.000988631	5.05e-05	0.000238911	0	1.03e-05	0	0
k__Bacteria;p__Firmicutes;c__Clostridia;o__Clostridiales;f__Lachnospiraceae;g__Blautia	0.000160772	0.000704371	0	0	0.000227739	3.8e-05	0	8.85e-05	0	0	0	0.0184909	0.0227679	0.0190851	0.00898247	0.0184687	1.28e-05	0	1.56e-05	2.28e-05	2.17e-05	4.52e-05	0.000133621	0	0	0	7.39e-06	0	0	0.000212254	0	5.17e-05	0	0	3.82e-05
k__Bacteria;p__Bacteroidetes;c__Bacteroidia;o__Bacteroidales;f__Porphyromonadaceae;g__Porphyromonas	0	0	0.0223582	0.00351627	0.00375769	0.00688043	0	0	0	4.16e-05	0.0457861	4.97e-05	0	0	0.000225073	0	5.12e-05	0	4.69e-05	1.14e-05	7.24e-06	0.000481884	0.000248153	1.81e-05	9.22e-06	0	7.39e-06	0.000141009	0.00135937	0.000384079	0.00159274	0	6.2e-05	0	0
k__Bacteria;p__Firmicutes;c__Clostridia;o__Clostridiales;f__Peptostreptococcaceae;g__Peptostreptococcus	0	0	0.00299775	0.000788695	0.0356411	0.0447038	0	0	0	0	0.00177864	0	0	0	0.000184151	0	0	1.6e-05	0	0	7.24e-06	6.02e-05	1.91e-05	0	0	0	0	0	0.000247158	2.02e-05	7.96e-05	0	0	0	0
k__Bacteria;p__Firmicutes;c__Clostridia;o__Clostridiales;f__Clostridiaceae;g__Clostridium	0.000643087	0.0014431	0.00836872	0.00164311	0.000910954	0.00134948	3.72e-05	2.95e-05	4.57e-05	0	0.00309864	0.000994135	0.00139509	4.78e-05	6.14e-05	8.41e-06	0	0	0.00251696	0.00015995	0.00011584	0.000128	0.000553572	0.0135209	0.00861672	0.00543362	0.0115468	2.56e-05	0.000247158	0.000333542	0.000398184	0.000258491	2.07e-05	0	1.91e-05
k__Bacteria;p__Firmicutes;c__Clostridia;o__Clostridiales;f__;g__	0	0	0.0287285	0.00545514	0	0	0	0	0	0	0.0171488	0.00139179	0.00273437	0.000684452	0.000654758	0.000277409	0	0	0	1.14e-05	4.34e-05	0.000496943	0.000782637	0	0	0	0	6.41e-05	0.00185368	0.000171825	0.000876005	0	4.13e-05	0	0
k__Bacteria;p__Firmicutes;c__Clostridia;o__Clostridiales;f__Lachnospiraceae;g__Dorea	0	0.000927708	0	0.000295761	0	0	0	0.000206587	0	0.00239619	0	0.000447361	0.000390625	0.0224118	0.00808217	0.0232771	0	0	0	0	7.24e-06	0	0	1.81e-05	0	0	0	0	0	0	0	0.000413586	0	0	5.73e-05
k__Bacteria;p__Tenericutes;c__Mollicutes;o__Mycoplasmatales;f__Mycoplasmataceae;g__Ureaplasma	0	0	0	0	0	0	0	0	0	0	0	0	0	0	0	0	0	0	0.0572335	0	0	0	0	0	0	0	0	0	0	0	0	0	0	0	0
k__Bacteria;p__Firmicutes;c__Clostridia;o__Clostridiales;f__Ruminococcaceae;g__	0	6.87e-05	0	0	0.00330221	0.00308859	0	0.000147562	0	0	0	0.00745601	0.00647321	0.0334904	0.000634297	0.00161401	3.84e-05	4.8e-05	0	0	0	0	0	1.81e-05	0	0	0	6.41e-06	0	0	0	0.000155095	0.000123944	6.9e-05	7.64e-05
k__Bacteria;p__Proteobacteria;c__Gammaproteobacteria;o__Pasteurellales;f__Pasteurellaceae;g__Aggregatibacter	0	0	0	0.000131449	0.0216352	0.019862	3.72e-05	0	2.28e-05	0.000124657	2.24e-05	0.000894721	0.000502232	1.59e-05	4.09e-05	0	5.12e-05	3.2e-05	1.56e-05	0.0015995	0.00179553	0.000278589	0.000248153	0.000181488	2.76e-05	0.000228184	0.00054703	6.41e-06	0	4.04e-05	7.96e-05	0	0	0	0
k__Bacteria;p__Firmicutes;c__Clostridia;o__Clostridiales;f__Veillonellaceae;g__Megasphaera	5.36e-05	0	0	0	0	0	1.86e-05	5.9e-05	0	4.16e-05	0	0	0.000334821	0.0286833	0.00016369	0.000277409	0	1.6e-05	3.13e-05	0.00478707	0.0061323	0.000624944	0.00194705	1.81e-05	0	0	2.96e-05	2.56e-05	0	0	0	0	0	0	0
k__Bacteria;p__Firmicutes;c__Clostridia;o__Coriobacteriales;f__Coriobacteriaceae;g__Atopobium	0	0	0.0216088	0.004535	0.000227739	0.000931329	0	0	0	4.16e-05	0.00853525	0	5.58e-05	0	0.000245534	8.41e-06	1.28e-05	3.2e-05	6.25e-05	0	1.45e-05	0.000444237	0.00043904	1.81e-05	1.84e-05	0	7.39e-06	8.97e-05	0.00222442	0.000212254	0.000796369	0.000103397	4.13e-05	0.000643737	0
k__Bacteria;p__Firmicutes;c__Clostridia;o__Clostridiales;f__Clostridiaceae;g__Finegoldia	0	1.72e-05	0	0.000558659	0.0154862	0.0192633	1.86e-05	2.95e-05	0	0	3.36e-05	0	0	0	0	8.41e-06	1.28e-05	1.6e-05	0	9.71e-05	7.96e-05	6.78e-05	0.000114532	5.44e-05	0	0.000156876	0.000125669	6.41e-06	0.000247158	0.00170814	0	0	0	0	1.91e-05
k__Bacteria;p__Proteobacteria;c__Deltaproteobacteria;o__Desulfovibrionales;f__Desulfovibrionaceae;g__Desulfovibrio	0	0.000240517	0.000124906	0	0.00182191	0.00416247	0	0	0	0	0	0	0	0.0131797	0.00765249	0.00824661	1.28e-05	0	0	0	0	0	0	0	0	0	0	0	0	0	0	0	0	0	0
other	0.108521	0.0291025	0.0830627	0.0654946	0.125484	0.0725961	0.0552561	0.0500236	0.0390568	0.0420095	0.0655749	0.141664	0.0824219	0.060964	0.0522784	0.0463777	0.0518446	0.0326341	0.0495732	0.0538574	0.0627783	0.0518251	0.0652643	0.0391652	0.0368353	0.0286513	0.037952	0.0315541	0.0523974	0.0537508	0.05264	0.0536111	0.064771	0.0446938	0.0381883

## Sheet: Sheet1
dis	sample	k__Bacteria;p__Proteobacteria;c__Gammaproteobacteria;o__Enterobacteriales;f__Enterobacteriaceae;g__Escherichia	k__Bacteria;p__Bacteroidetes;c__Bacteroidia;o__Bacteroidales;f__Bacteroidaceae;g__Bacteroides	k__Bacteria;p__Firmicutes;c__Bacilli;o__Lactobacillales;f__Enterococcaceae;g__Enterococcus	k__Bacteria;p__Proteobacteria;c__Gammaproteobacteria;o__Enterobacteriales;f__Enterobacteriaceae;Other	k__Bacteria;p__Firmicutes;c__Bacilli;o__Lactobacillales;f__Streptococcaceae;g__Streptococcus	k__Bacteria;p__Actinobacteria;c__Actinobacteria;o__Bifidobacteriales;f__Bifidobacteriaceae;g__Bifidobacterium	k__Bacteria;p__Firmicutes;c__Clostridia;o__Clostridiales;f__Lachnospiraceae;Other	k__Bacteria;p__Firmicutes;c__Clostridia;o__Clostridiales;f__Veillonellaceae;g__Veillonella	k__Bacteria;p__Proteobacteria;c__Betaproteobacteria;o__Burkholderiales;f__Alcaligenaceae;g__Sutterella	k__Bacteria;p__Bacteroidetes;c__Bacteroidia;o__Bacteroidales;f__Rikenellaceae;g__	k__Bacteria;p__Proteobacteria;c__Gammaproteobacteria;o__Pseudomonadales;f__Moraxellaceae;g__Acinetobacter	k__Bacteria;p__Firmicutes;c__Clostridia;o__Clostridiales;f__Peptostreptococcaceae;g__	k__Bacteria;p__Bacteroidetes;c__Bacteroidia;o__Bacteroidales;f__Prevotellaceae;g__Prevotella	k__Bacteria;p__Proteobacteria;c__Gammaproteobacteria;o__Enterobacteriales;f__Enterobacteriaceae;g__Proteus	k__Bacteria;p__Firmicutes;c__Clostridia;o__Clostridiales;f__Clostridiaceae;g__Anaerococcus	k__Bacteria;p__Firmicutes;c__Clostridia;o__Clostridiales;f__Lachnospiraceae;g__[Ruminococcus]	k__Bacteria;p__Firmicutes;c__Clostridia;o__Clostridiales;f__Veillonellaceae;g__Dialister	k__Bacteria;p__Actinobacteria;c__Actinobacteria;o__Actinomycetales;f__Actinomycetaceae;g__Actinomyces	k__Bacteria;p__Fusobacteria;c__Fusobacteria;o__Fusobacteriales;f__Fusobacteriaceae;g__	k__Bacteria;p__Synergistetes;c__Synergistia;o__Synergistales;f__Dethiosulfovibrionaceae;g__Pyramidobacter	k__Bacteria;p__Bacteroidetes;c__Bacteroidia;o__Bacteroidales;f__Porphyromonadaceae;g__Parabacteroides	k__Bacteria;p__Firmicutes;c__Clostridia;o__Clostridiales;f__Ruminococcaceae;Other	k__Bacteria;p__Firmicutes;c__Clostridia;o__Clostridiales;f__Ruminococcaceae;g__Faecalibacterium	k__Bacteria;p__Firmicutes;c__Clostridia;o__Clostridiales;f__Veillonellaceae;Other	k__Bacteria;p__Firmicutes;c__Erysipelotrichi;o__Erysipelotrichales;f__Erysipelotrichaceae;g__[Eubacterium]	k__Bacteria;p__Tenericutes;c__Mollicutes;o__Mycoplasmatales;f__Mycoplasmataceae;g__Mycoplasma	k__Bacteria;p__Proteobacteria;c__Gammaproteobacteria;o__Pseudomonadales;f__Pseudomonadaceae;Other	k__Bacteria;p__Firmicutes;c__Bacilli;o__Lactobacillales;f__Lactobacillaceae;g__Lactobacillus	k__Bacteria;p__Firmicutes;c__Clostridia;o__Clostridiales;f__Clostridiaceae;g__Peptoniphilus	k__Bacteria;p__Firmicutes;c__Clostridia;o__Clostridiales;f__Lachnospiraceae;g__	k__Bacteria;p__Firmicutes;c__Erysipelotrichi;o__Erysipelotrichales;f__[Coprobacillaceae];g__	k__Bacteria;p__Firmicutes;c__Clostridia;o__Clostridiales;f__Veillonellaceae;g__Phascolarctobacterium	k__Bacteria;p__Fusobacteria;c__Fusobacteria;o__Fusobacteriales;f__Fusobacteriaceae;g__Fusobacterium	k__Bacteria;p__Firmicutes;c__Clostridia;o__Clostridiales;f__Ruminococcaceae;g__Oscillospira	k__Bacteria;p__Firmicutes;c__Clostridia;o__Clostridiales;f__Clostridiaceae;g__	k__Bacteria;p__Firmicutes;c__Clostridia;Other;Other;Other	k__Bacteria;p__Actinobacteria;c__Actinobacteria;o__Actinomycetales;f__Actinomycetaceae;g__Varibaculum	k__Bacteria;p__Firmicutes;c__Clostridia;o__Clostridiales;f__Lachnospiraceae;g__Blautia	k__Bacteria;p__Bacteroidetes;c__Bacteroidia;o__Bacteroidales;f__Porphyromonadaceae;g__Porphyromonas	k__Bacteria;p__Firmicutes;c__Clostridia;o__Clostridiales;f__Peptostreptococcaceae;g__Peptostreptococcus	k__Bacteria;p__Firmicutes;c__Clostridia;o__Clostridiales;f__Clostridiaceae;g__Clostridium	k__Bacteria;p__Firmicutes;c__Clostridia;o__Clostridiales;f__;g__	k__Bacteria;p__Firmicutes;c__Clostridia;o__Clostridiales;f__Lachnospiraceae;g__Dorea	k__Bacteria;p__Tenericutes;c__Mollicutes;o__Mycoplasmatales;f__Mycoplasmataceae;g__Ureaplasma	k__Bacteria;p__Firmicutes;c__Clostridia;o__Clostridiales;f__Ruminococcaceae;g__	k__Bacteria;p__Proteobacteria;c__Gammaproteobacteria;o__Pasteurellales;f__Pasteurellaceae;g__Aggregatibacter	k__Bacteria;p__Firmicutes;c__Clostridia;o__Clostridiales;f__Veillonellaceae;g__Megasphaera	k__Bacteria;p__Firmicutes;c__Clostridia;o__Coriobacteriales;f__Coriobacteriaceae;g__Atopobium
HD	3	0.201724	0.230077	0.11966	0.000624532	0.000249813	0.0109918	0.00474644	0.000874344	0.00412191	0	0.0148639	0	0.00162378	0	0.00662003	0.0154884	0.00924307	0.0831876	0.00262303	0.0038721	0.000999251	0.000249813	0.0156133	0.000499625	0.000499625	0	0.00462153	0.000999251	0.0495878	0.00337247	0.0107419	0	0.00487135	0.00274794	0.0138646	0.000249813	0.0132401	0	0.0223582	0.00299775	0.00836872	0.0287285	0	0	0	0	0	0.0216088
HD	3	0.399869	0.367696	0.00397634	0.00525797	0.000920145	0.00318764	0.000821558	0.00101873	0.000164312	0	0.00177457	0.000690108	0.0337825	0	0.00141308	0.00371344	0.00177457	0.0154781	0.0461715	0.00111732	0	0	0.00545514	3.29e-05	6.57e-05	0	0.000197174	0	0.00877424	0.000394348	0.00437069	0	0.00312192	0.000295761	0.00368058	6.57e-05	0.00230036	0	0.00351627	0.000788695	0.00164311	0.00545514	0.000295761	0	0	0.000131449	0	0.004535
HD	4	0.32574	0.563253	6.85e-05	0.0018718	0.000547845	2.28e-05	0	0.000388057	4.57e-05	0	2.28e-05	4.57e-05	9.13e-05	0	2.28e-05	0	0	0.000114134	0.0678871	0	0	0	6.85e-05	2.28e-05	0	0	0	4.57e-05	2.28e-05	0	0.000479364	0	0.000114134	0	0	0	0	0	0	0	4.57e-05	0	0	0	0	2.28e-05	0	0
HD	4	0.144353	0.666819	0.00018006	0.000470927	0.000831048	0.000152359	2.77e-05	0.000581734	0.0017175	0	4.16e-05	0	0.000124657	0	0	0.0123549	0.00153744	6.93e-05	0.114532	2.77e-05	5.54e-05	0	0.00581734	0.000900302	0	0	0.000664838	0.000567883	0.000138508	0.00018006	0.00241004	0	0.000720242	0	1.39e-05	2.77e-05	2.77e-05	0	4.16e-05	0	0	0	0.00239619	0	0	0.000124657	4.16e-05	4.16e-05
HD	4	0.162707	0.552968	0.000123051	0.00323288	0.000201356	0.00321051	0.00246101	0	0.0033783	0	3.36e-05	1.12e-05	0.000581695	0	0.00295322	0.00361322	0.00442983	0.0286932	0.000223729	0.0042061	0.000324407	0.000134237	0.0253149	0.000525762	2.24e-05	0	1.12e-05	1.12e-05	0.0226973	0.00219254	0.00941898	0	0.00847932	0.000771864	0.00761796	0.00106271	0.00640983	0	0.0457861	0.00177864	0.00309864	0.0171488	0	0	0	2.24e-05	0	0.00853525
HD	10	0.0539318	0.265136	0.0303708	0.00646187	0.00188886	0.127498	0.026444	0.00109355	0.0160553	0.00183915	9.94e-05	0.0103887	0.00119296	0.0021871	0	0.0329059	0	0.0117805	0	0	0.0627299	0.0511482	0.0533353	0	0.0137688	0	0.000447361	0	0	0.00854956	0.00029824	0	0	0.027289	0.0142658	0.00710806	0.000397654	0.0184909	4.97e-05	0	0.000994135	0.00139179	0.000447361	0	0.00745601	0.000894721	0	0
HD	10	0.00273437	0.226283	0.0299107	0.00111607	0.0030692	0.263114	0.0207031	0.000390625	0.0171875	0.00217634	0.000390625	0.0107701	0.000334821	0.000223214	0	0.0207589	0	0.0139509	0	0	0.0651228	0.0835937	0.0477679	0	0.015904	5.58e-05	0.000502232	0	0	0.00574777	5.58e-05	0	0	0.031808	0.0133371	0.00585938	5.58e-05	0.0227679	0	0	0.00139509	0.00273437	0.000390625	0	0.00647321	0.000502232	0.000334821	5.58e-05
HD	13	0.18629	0.0626281	0.0135504	0.000569346	0.0341608	0.00227739	0.00409929	0.0014803	0	0.030517	0.000113869	0.000113869	0.0318834	0	0.0997495	0	0.0178775	0.0281257	0	0.129697	0.015714	0.000569346	0.000113869	0.0289228	0	0	0.00649055	0	0.0192439	0.00523799	0.00136643	0.000910954	0.0074015	0.000683216	0.0167388	0.000113869	0.0448645	0.000227739	0.00375769	0.0356411	0.000910954	0	0	0	0.00330221	0.0216352	0	0.000227739
HD	13	0.0535989	0.0711421	0.00815388	0.00132097	0.0380514	0.00210975	0.00237584	0.00215726	0	0.0482485	7.6e-05	2.85e-05	0.0600992	0	0.180925	0	0.0329006	0.0320643	0	0.0932469	0.0191778	0.00166309	0	0.0500162	9.5e-06	0	0.00455211	0	0.0428316	0.011442	0.000921825	9.5e-06	0.0194154	0.000836295	0.026828	0.000503678	0.0224184	3.8e-05	0.00688043	0.0447038	0.00134948	0	0	0	0.00308859	0.019862	0	0.000931329
HD	15	0.00760856	0.376846	0.000111422	0.00111422	0.00198969	0.00103464	0.0790781	0.000286515	0.0380587	0.0987362	1.59e-05	0.000588947	0.000175092	4.78e-05	1.59e-05	0.0130523	0	0.00012734	0	0	0.00019101	0.0229848	0.0439163	0.00171909	0.0153604	0	7.96e-05	0	1.59e-05	0.0174615	0.016777	0.0561887	3.18e-05	0.0166019	0.00560295	0.00561887	0	0.0190851	0	0	4.78e-05	0.000684452	0.0224118	0	0.0334904	1.59e-05	0.0286833	0
HD	15	0.0348454	0.663413	0.00536083	0.0041127	0.0105375	0.00278272	0.039531	0.00184151	0.0346203	0.0431936	2.05e-05	0.00112537	0.000777525	0.000716142	2.05e-05	0.0048493	8.18e-05	0.000982137	0.00376486	0	0	0.0033761	0.00536083	2.05e-05	0.0132384	2.05e-05	0.00016369	0.000184151	0.00116629	0.00689542	0.0071205	0.0174739	6.14e-05	0.0107012	0.00130952	0.000920754	0.000204612	0.00898247	0.000225073	0.000184151	6.14e-05	0.000654758	0.00808217	0	0.000634297	4.09e-05	0.00016369	0.000245534
HD	15	0.00839792	0.533743	3.36e-05	0.000512786	0.000924696	0.000260596	0.0351216	0.000142908	0.0521865	0.130845	2.52e-05	0.00118529	0.000176533	8.41e-06	2.52e-05	0.00461507	0	5.04e-05	0	8.41e-06	7.57e-05	0.0104911	0.0173338	0.000563224	0.0174095	0	0.000117689	2.52e-05	4.2e-05	0.00744801	0.00951596	0.0438558	7.57e-05	0.0177878	0.0042452	0.00418635	0	0.0184687	0	0	8.41e-06	0.000277409	0.0232771	0	0.00161401	0	0.000277409	8.41e-06
HAEC	1	0.62782	5.71e-05	0.0043015	0.00775185	0.000119962	0.00127388	0	0.0477907	0.036023	0	3.43e-05	0.000125675	0.00385593	0.000691211	0.000525549	0	0.0367941	4e-05	5.71e-06	0	0.0126532	0	5.71e-06	0.0227814	1.71e-05	0	0.0988375	0.0305561	0.000491274	0	0	0	0.00690069	0	0	0	0	2.28e-05	1.14e-05	0	0.00015995	1.14e-05	0	0	0	0.0015995	0.00478707	0
HAEC	1	0.495602	0.00719659	0.00255573	0.00861563	0.000166521	0.00209237	0	0.0710174	0.099116	0	0.000246161	2.17e-05	0.00509698	0.00131769	0.000912244	7.96e-05	0.0826956	7.96e-05	0.000615402	0	0.00790611	0	7.24e-06	0.0452357	7.24e-06	0	0.0181652	0.0551763	0.00113668	7.24e-06	7.24e-06	0	0.0238993	0	7.24e-06	0	1.45e-05	2.17e-05	7.24e-06	7.24e-06	0.00011584	4.34e-05	7.24e-06	0	0	0.00179553	0.0061323	1.45e-05
HAEC	1	0.752801	0.00576755	0.00990874	0.00274072	0.00333554	0.0117535	0.000105412	0.0111737	0.0315484	0	0.00013553	5.27e-05	0.00827485	0.000143059	0.000557179	0.000323766	0.0318721	0.00230401	0.000293648	0.000180707	0.0200961	0	0.000293648	0.00576755	0	0	0.0176942	0.0114146	0.00167154	4.52e-05	0.000248472	0	0.0143511	3.76e-05	0.000240942	1.51e-05	0.00039906	4.52e-05	0.000481884	6.02e-05	0.000128	0.000496943	0	0	0	0.000278589	0.000624944	0.000444237
HAEC	1	0.563613	0.00805543	0.034436	0.00511577	0.00015271	0.0453548	0.000171798	0.025178	0.0342451	0	0.000248153	0.000114532	0.0101361	1.91e-05	0.00106897	0.00043904	0.0507187	0.0021952	0.00043904	5.73e-05	0.0157482	0	0.000248153	0.0223529	1.91e-05	0	0.0238227	0.074675	0.00211885	9.54e-05	0.000419952	0	0.00837994	0	0.000286331	0	0.000324508	0.000133621	0.000248153	1.91e-05	0.000553572	0.000782637	0	0	0	0.000248153	0.00194705	0.00043904
HAEC	2	0.120204	0.000833237	0.569236	0.00328167	0.000179466	0.000358933	2.56e-05	5.13e-05	0.000326885	0	0.272033	0	0.000166647	0	6.41e-06	3.2e-05	0.0001346	0.000237152	1.92e-05	6.41e-06	0.000108962	0	3.85e-05	4.49e-05	0	0	0.000198695	0.000217924	0.000166647	0	2.56e-05	0	8.97e-05	0	3.2e-05	0	2.56e-05	0	0.000141009	0	2.56e-05	6.41e-05	0	0	6.41e-06	6.41e-06	2.56e-05	8.97e-05
HAEC	2	0.657687	0.0181661	0.219105	0.00135937	0.000123579	0.00358379	0.000123579	0.000494315	0.000617894	0	0.0177954	0.000247158	0.000741473	0	0.000865052	0.000370737	0.000494315	0.00716757	0.00197726	0.000494315	0.000247158	0	0.000988631	0.000370737	0	0	0.00160652	0.000494315	0.00333663	0	0.000617894	0	0.000370737	0.000247158	0.000741473	0	0.000988631	0	0.00135937	0.000247158	0.000247158	0.00185368	0	0	0	0	0	0.00222442
HAEC	2	0.739877	0.00231458	0.00870242	0.0866603	0.000141503	0.00437648	0	0.00263802	0	0	0.0305141	0.00615537	0.0412481	0	0.00768158	3.03e-05	0.000212254	0.00216297	3.03e-05	3.03e-05	0	1.01e-05	8.09e-05	4.04e-05	0	0	0	2.02e-05	0.000667084	5.05e-05	0.000121288	0	0.00917746	0.000101073	7.08e-05	0	5.05e-05	0.000212254	0.000384079	2.02e-05	0.000333542	0.000171825	0	0	0	4.04e-05	0	0.000212254
HAEC	2	0.592339	0.00645058	0.333201	0.000637095	0.000238911	0.000477821	7.96e-05	7.96e-05	7.96e-05	0	0.000955642	0	0.000955642	0	0.000318547	0.000398184	0.000637095	0.00246874	0	7.96e-05	0	0	0.000477821	0	0	0	7.96e-05	0	0.00119455	0.000238911	0.000398184	0	0.000557458	0.000159274	0.000796369	0	0.000238911	0	0.00159274	7.96e-05	0.000398184	0.000876005	0	0	0	7.96e-05	0	0.000796369
HAEC	5	0.293049	5.44e-05	0.00949183	0.0122142	0.0858439	0.0218693	0.169855	0.11922	0	0	1.81e-05	0.10461	0.000635209	0.0459891	5.44e-05	0.0282577	0	0.00210526	0	3.63e-05	0	0	0	0.00751361	0.0141016	1.81e-05	0.000108893	0.000290381	1.81e-05	0.0133938	0	1.81e-05	0.00277677	0.000145191	1.81e-05	0.0152813	0	0	1.81e-05	0	0.0135209	0	1.81e-05	0	1.81e-05	0.000181488	1.81e-05	1.81e-05
HAEC	5	0.285439	2.76e-05	0.0163856	0.0171597	0.174426	0.0301078	0.143655	0.0700857	9.22e-06	0	4.61e-05	0.0642245	0.000405493	0.0519491	1.84e-05	0.0171597	9.22e-06	0.000949221	0	0	0	0	1.84e-05	0.00547415	0.0159524	0	0.000175099	0.000193531	3.69e-05	0.0380518	9.22e-06	9.22e-06	0.000119805	0.000350198	9.22e-06	0.0220348	0	0	9.22e-06	0	0.00861672	0	0	0	0	2.76e-05	0	1.84e-05
HAEC	5	0.327187	0.000142615	0.00416435	0.0167572	0.0257134	0.0190248	0.198562	0.201301	0	0	5.7e-05	0.0343274	0.00296639	0.0724625	1.43e-05	0.0128638	0	0.00303769	0	1.43e-05	0	1.43e-05	1.43e-05	0.0130778	0.00879933	0	2.85e-05	2.85e-05	0	0.0106961	1.43e-05	0	0.00360815	7.13e-05	1.43e-05	0.0105677	0	0	0	0	0.00543362	0	0	0	0	0.000228184	0	0
HAEC	5	0.294302	0.000147846	0.0109406	0.0138827	0.069288	0.0247346	0.148297	0.123	7.39e-06	2.96e-05	5.17e-05	0.11393	0.00102753	0.0566028	2.22e-05	0.0310033	7.39e-06	0.00503415	0	2.96e-05	0	5.17e-05	7.39e-06	0.00744404	0.0079615	7.39e-06	0.000110884	0.000229161	1.48e-05	0.0183551	0	0	0.00466454	0.000746622	0	0.017845	0	7.39e-06	7.39e-06	0	0.0115468	0	0	0	0	0.00054703	2.96e-05	7.39e-06
HAEC	6	0.000515899	0.000156333	0.0525123	0.548244	0.099506	4.69e-05	0.000109433	0.000218866	1.56e-05	7.82e-05	0.000125066	4.69e-05	0.000297033	0.0030016	0.000125066	0	6.25e-05	6.25e-05	0	4.69e-05	0	0	0	0	0	0.184692	0.000218866	1.56e-05	9.38e-05	1.56e-05	1.56e-05	0	0.000203233	1.56e-05	6.25e-05	0	0	1.56e-05	4.69e-05	0	0.00251696	0	0	0.0572335	0	1.56e-05	3.13e-05	6.25e-05
HAEC	9	0.423667	0.00625549	0.177273	0.0296748	0.00801324	0.0966758	0.00625549	0.0497338	0.0320012	0.000155095	5.17e-05	0.00336039	0.00579021	0.0169053	0	0.0330869	0	0.000465285	0	0	5.17e-05	0.017991	0.000465285	0	0.0328801	0.000465285	0.000155095	0.000103397	0	0.000672078	0.00258491	5.17e-05	0	0	5.17e-05	0.000568681	0	5.17e-05	0	0	0.000258491	0	0.000413586	0	0.000155095	0	0	0.000103397
HAEC	9	0.367896	0.0458592	0.0841269	0.0315644	0.000712677	0.039693	0.000237559	0.0770621	0.111157	1.03e-05	6.2e-05	2.07e-05	0.0548245	0.0292404	3.1e-05	0.0305418	2.07e-05	0.000123944	0.000185916	0	3.1e-05	0.0283832	3.1e-05	0.00297465	0.0248301	1.03e-05	0.000237559	2.07e-05	8.26e-05	0	0.00332583	1.03e-05	7.23e-05	0	4.13e-05	0.00150798	1.03e-05	0	6.2e-05	0	2.07e-05	4.13e-05	0	0	0.000123944	0	0	4.13e-05
HAEC	9	0.575731	0.000229906	0.0892726	0.0776853	0.0106447	0.014829	9.2e-05	0.00772485	0.0506024	6.9e-05	2.3e-05	0	0.0723055	0.0286233	4.6e-05	0.00871345	0	0.000436822	0	0	2.3e-05	0.00131047	0	4.6e-05	0.0108516	2.3e-05	0.000137944	0	2.3e-05	0	0.00475906	2.3e-05	2.3e-05	2.3e-05	6.9e-05	0.000252897	0	0	0	0	0	0	0	0	6.9e-05	0	0	0.000643737
HAEC	9	0.929485	0.000210036	0.00278775	0.00758039	0.000782861	0.000572825	0.000515543	0.000477354	0.0013175	5.73e-05	0.0150653	0.000190942	0.000267318	0.00114565	0	1.91e-05	0	3.82e-05	0	0	0	0.000496448	1.91e-05	0	3.82e-05	1.91e-05	0.000133659	1.91e-05	9.55e-05	1.91e-05	9.55e-05	1.91e-05	5.73e-05	0	3.82e-05	3.82e-05	0	3.82e-05	0	0	1.91e-05	0	5.73e-05	0	7.64e-05	0	0	0
HAEC remission phase	7	0.668203	5.58e-05	0.0816296	0.015668	0.00360568	0.125585	0.000167274	0.00018586	0.000762025	0	0.000111516	3.72e-05	0.000148688	0.000446063	1.86e-05	3.72e-05	0	7.43e-05	0	0	0	0	0	1.86e-05	0.000130102	3.72e-05	0.000223032	0.000297376	1.86e-05	1.86e-05	0.0470783	0	5.58e-05	0	0	0	1.86e-05	0	0	0	3.72e-05	0	0	0	0	3.72e-05	1.86e-05	0
HAEC remission phase	7	0.696966	0.000354149	0.042616	0.0262071	0.00106245	0.157006	0.000914886	0.00112147	5.9e-05	0.0002361	0.000383662	0.000265612	0.000177075	0.000737811	5.9e-05	0.000206587	0	0	0	2.95e-05	0	0	8.85e-05	0	8.85e-05	0	0.000767324	0.00011805	2.95e-05	0.000295125	0.0194192	8.85e-05	2.95e-05	2.95e-05	0	5.9e-05	0	8.85e-05	0	0	2.95e-05	0	0.000206587	0	0.000147562	0	5.9e-05	0
HAEC remission phase	11	0.759491	0.000102333	0.151274	0.00565391	0.00362004	0.0228715	0.000268625	0.000486083	0.002456	6.4e-05	8.95e-05	0.000217458	0.000294208	3.84e-05	1.28e-05	2.56e-05	1.28e-05	0	0	0	1.28e-05	0	0	1.28e-05	0.000166291	0	0.00023025	1.28e-05	1.28e-05	5.12e-05	2.56e-05	3.84e-05	6.4e-05	0	2.56e-05	0.000319791	1.28e-05	1.28e-05	5.12e-05	0	0	0	0	0	3.84e-05	5.12e-05	0	1.28e-05
HAEC remission phase	11	0.908941	0.00020786	0.0454255	0.00113524	0.000559624	0.00919382	9.59e-05	0.000239839	9.59e-05	1.6e-05	9.59e-05	6.4e-05	0.000255828	1.6e-05	3.2e-05	6.4e-05	3.2e-05	6.4e-05	0	0	0	0	4.8e-05	1.6e-05	0.000159893	0	0.000319785	1.6e-05	4.8e-05	0	0	0	3.2e-05	1.6e-05	1.6e-05	0	0	0	0	1.6e-05	0	0	0	0	4.8e-05	3.2e-05	1.6e-05	3.2e-05
HAEC remission phase	16	0.625348	0.0476956	0.0121115	0.178028	0.00503751	0.0011254	0.00412647	0.00160772	0.000214362	0.000214362	0.00107181	0.00117899	0.000107181	0.000857449	0	0.00096463	0	5.36e-05	0	0	0.00927117	0.000803859	0	5.36e-05	0.000214362	0	0.000267953	0	0.000107181	0.000107181	0	0	0	5.36e-05	0	0	0	0.000160772	0	0	0.000643087	0	0	0	0	0	5.36e-05	0
HAEC remission phase	16	0.026663	0.0569338	0.0238283	0.22387	0.602735	0.00285184	0.00319544	0.00922554	0.00226773	0.00336724	0.000377955	0.00219901	0.000395135	0.00120258	0	0.0016149	0	0.000103079	0	3.44e-05	0.00072155	0.00075591	0.000395135	0	0.000910528	0	0.000326416	3.44e-05	3.44e-05	0.000395135	0.000412314	0.00125412	6.87e-05	0.00108233	0.000137438	0.000103079	0	0.000704371	0	0	0.0014431	0	0.000927708	0	6.87e-05	0	0	0
[truncated: 3 more columns]

## Sheet: Sheet2
Diagnosis	HD													HAEC																		HAEC-R
	3	3	4	4	4	10	10	13	13	15	15	15		1	1	1	1	2	2	2	2	5	5	5	5	6	9	9	9	9		7	7	11	11	16	16
k__Bacteria;p__Proteobacteria;c__Gammaproteobacteria;o__Enterobacteriales;f__Enterobacteriaceae;g__Escherichia	0.201724	0.399869	0.32574	0.144353	0.162707	0.0539318	0.00273437	0.18629	0.0535989	0.00760856	0.0348454	0.00839792		0.62782	0.495602	0.752801	0.563613	0.120204	0.657687	0.739877	0.592339	0.293049	0.285439	0.327187	0.294302	0.000515899	0.423667	0.367896	0.575731	0.929485		0.668203	0.696966	0.759491	0.908941	0.625348	0.026663
k__Bacteria;p__Bacteroidetes;c__Bacteroidia;o__Bacteroidales;f__Bacteroidaceae;g__Bacteroides	0.230077	0.367696	0.563253	0.666819	0.552968	0.265136	0.226283	0.0626281	0.0711421	0.376846	0.663413	0.533743		5.71e-05	0.00719659	0.00576755	0.00805543	0.000833237	0.0181661	0.00231458	0.00645058	5.44e-05	2.76e-05	0.000142615	0.000147846	0.000156333	0.00625549	0.0458592	0.000229906	0.000210036		5.58e-05	0.000354149	0.000102333	0.00020786	0.0476956	0.0569338
k__Bacteria;p__Firmicutes;c__Bacilli;o__Lactobacillales;f__Enterococcaceae;g__Enterococcus	0.11966	0.00397634	6.85e-05	0.00018006	0.000123051	0.0303708	0.0299107	0.0135504	0.00815388	0.000111422	0.00536083	3.36e-05		0.0043015	0.00255573	0.00990874	0.034436	0.569236	0.219105	0.00870242	0.333201	0.00949183	0.0163856	0.00416435	0.0109406	0.0525123	0.177273	0.0841269	0.0892726	0.00278775		0.0816296	0.042616	0.151274	0.0454255	0.0121115	0.0238283
k__Bacteria;p__Proteobacteria;c__Gammaproteobacteria;o__Enterobacteriales;f__Enterobacteriaceae;Other	0.000624532	0.00525797	0.0018718	0.000470927	0.00323288	0.00646187	0.00111607	0.000569346	0.00132097	0.00111422	0.0041127	0.000512786		0.00775185	0.00861563	0.00274072	0.00511577	0.00328167	0.00135937	0.0866603	0.000637095	0.0122142	0.0171597	0.0167572	0.0138827	0.548244	0.0296748	0.0315644	0.0776853	0.00758039		0.015668	0.0262071	0.00565391	0.00113524	0.178028	0.22387
k__Bacteria;p__Firmicutes;c__Bacilli;o__Lactobacillales;f__Streptococcaceae;g__Streptococcus	0.000249813	0.000920145	0.000547845	0.000831048	0.000201356	0.00188886	0.0030692	0.0341608	0.0380514	0.00198969	0.0105375	0.000924696		0.000119962	0.000166521	0.00333554	0.00015271	0.000179466	0.000123579	0.000141503	0.000238911	0.0858439	0.174426	0.0257134	0.069288	0.099506	0.00801324	0.000712677	0.0106447	0.000782861		0.00360568	0.00106245	0.00362004	0.000559624	0.00503751	0.602735
k__Bacteria;p__Actinobacteria;c__Actinobacteria;o__Bifidobacteriales;f__Bifidobacteriaceae;g__Bifidobacterium	0.0109918	0.00318764	2.28e-05	0.000152359	0.00321051	0.127498	0.263114	0.00227739	0.00210975	0.00103464	0.00278272	0.000260596		0.00127388	0.00209237	0.0117535	0.0453548	0.000358933	0.00358379	0.00437648	0.000477821	0.0218693	0.0301078	0.0190248	0.0247346	4.69e-05	0.0966758	0.039693	0.014829	0.000572825		0.125585	0.157006	0.0228715	0.00919382	0.0011254	0.00285184
k__Bacteria;p__Firmicutes;c__Clostridia;o__Clostridiales;f__Lachnospiraceae;Other	0.00474644	0.000821558	0	2.77e-05	0.00246101	0.026444	0.0207031	0.00409929	0.00237584	0.0790781	0.039531	0.0351216		0	0	0.000105412	0.000171798	2.56e-05	0.000123579	0	7.96e-05	0.169855	0.143655	0.198562	0.148297	0.000109433	0.00625549	0.000237559	9.2e-05	0.000515543		0.000167274	0.000914886	0.000268625	9.59e-05	0.00412647	0.00319544
k__Bacteria;p__Firmicutes;c__Clostridia;o__Clostridiales;f__Veillonellaceae;g__Veillonella	0.000874344	0.00101873	0.000388057	0.000581734	0	0.00109355	0.000390625	0.0014803	0.00215726	0.000286515	0.00184151	0.000142908		0.0477907	0.0710174	0.0111737	0.025178	5.13e-05	0.000494315	0.00263802	7.96e-05	0.11922	0.0700857	0.201301	0.123	0.000218866	0.0497338	0.0770621	0.00772485	0.000477354		0.00018586	0.00112147	0.000486083	0.000239839	0.00160772	0.00922554
k__Bacteria;p__Proteobacteria;c__Betaproteobacteria;o__Burkholderiales;f__Alcaligenaceae;g__Sutterella	0.00412191	0.000164312	4.57e-05	0.0017175	0.0033783	0.0160553	0.0171875	0	0	0.0380587	0.0346203	0.0521865		0.036023	0.099116	0.0315484	0.0342451	0.000326885	0.000617894	0	7.96e-05	0	9.22e-06	0	7.39e-06	1.56e-05	0.0320012	0.111157	0.0506024	0.0013175		0.000762025	5.9e-05	0.002456	9.59e-05	0.000214362	0.00226773
k__Bacteria;p__Bacteroidetes;c__Bacteroidia;o__Bacteroidales;f__Rikenellaceae;g__	0	0	0	0	0	0.00183915	0.00217634	0.030517	0.0482485	0.0987362	0.0431936	0.130845		0	0	0	0	0	0	0	0	0	0	0	2.96e-05	7.82e-05	0.000155095	1.03e-05	6.9e-05	5.73e-05		0	0.0002361	6.4e-05	1.6e-05	0.000214362	0.00336724
k__Bacteria;p__Proteobacteria;c__Gammaproteobacteria;o__Pseudomonadales;f__Moraxellaceae;g__Acinetobacter	0.0148639	0.00177457	2.28e-05	4.16e-05	3.36e-05	9.94e-05	0.000390625	0.000113869	7.6e-05	1.59e-05	2.05e-05	2.52e-05		3.43e-05	0.000246161	0.00013553	0.000248153	0.272033	0.0177954	0.0305141	0.000955642	1.81e-05	4.61e-05	5.7e-05	5.17e-05	0.000125066	5.17e-05	6.2e-05	2.3e-05	0.0150653		0.000111516	0.000383662	8.95e-05	9.59e-05	0.00107181	0.000377955
k__Bacteria;p__Firmicutes;c__Clostridia;o__Clostridiales;f__Peptostreptococcaceae;g__	0	0.000690108	4.57e-05	0	1.12e-05	0.0103887	0.0107701	0.000113869	2.85e-05	0.000588947	0.00112537	0.00118529		0.000125675	2.17e-05	5.27e-05	0.000114532	0	0.000247158	0.00615537	0	0.10461	0.0642245	0.0343274	0.11393	4.69e-05	0.00336039	2.07e-05	0	0.000190942		3.72e-05	0.000265612	0.000217458	6.4e-05	0.00117899	0.00219901
k__Bacteria;p__Bacteroidetes;c__Bacteroidia;o__Bacteroidales;f__Prevotellaceae;g__Prevotella	0.00162378	0.0337825	9.13e-05	0.000124657	0.000581695	0.00119296	0.000334821	0.0318834	0.0600992	0.000175092	0.000777525	0.000176533		0.00385593	0.00509698	0.00827485	0.0101361	0.000166647	0.000741473	0.0412481	0.000955642	0.000635209	0.000405493	0.00296639	0.00102753	0.000297033	0.00579021	0.0548245	0.0723055	0.000267318		0.000148688	0.000177075	0.000294208	0.000255828	0.000107181	0.000395135
k__Bacteria;p__Proteobacteria;c__Gammaproteobacteria;o__Enterobacteriales;f__Enterobacteriaceae;g__Proteus	0	0	0	0	0	0.0021871	0.000223214	0	0	4.78e-05	0.000716142	8.41e-06		0.000691211	0.00131769	0.000143059	1.91e-05	0	0	0	0	0.0459891	0.0519491	0.0724625	0.0566028	0.0030016	0.0169053	0.0292404	0.0286233	0.00114565		0.000446063	0.000737811	3.84e-05	1.6e-05	0.000857449	0.00120258
k__Bacteria;p__Firmicutes;c__Clostridia;o__Clostridiales;f__Clostridiaceae;g__Anaerococcus	0.00662003	0.00141308	2.28e-05	0	0.00295322	0	0	0.0997495	0.180925	1.59e-05	2.05e-05	2.52e-05		0.000525549	0.000912244	0.000557179	0.00106897	6.41e-06	0.000865052	0.00768158	0.000318547	5.44e-05	1.84e-05	1.43e-05	2.22e-05	0.000125066	0	3.1e-05	4.6e-05	0		1.86e-05	5.9e-05	1.28e-05	3.2e-05	0	0
k__Bacteria;p__Firmicutes;c__Clostridia;o__Clostridiales;f__Lachnospiraceae;g__[Ruminococcus]	0.0154884	0.00371344	0	0.0123549	0.00361322	0.0329059	0.0207589	0	0	0.0130523	0.0048493	0.00461507		0	7.96e-05	0.000323766	0.00043904	3.2e-05	0.000370737	3.03e-05	0.000398184	0.0282577	0.0171597	0.0128638	0.0310033	0	0.0330869	0.0305418	0.00871345	1.91e-05		3.72e-05	0.000206587	2.56e-05	6.4e-05	0.00096463	0.0016149
k__Bacteria;p__Firmicutes;c__Clostridia;o__Clostridiales;f__Veillonellaceae;g__Dialister	0.00924307	0.00177457	0	0.00153744	0.00442983	0	0	0.0178775	0.0329006	0	8.18e-05	0		0.0367941	0.0826956	0.0318721	0.0507187	0.0001346	0.000494315	0.000212254	0.000637095	0	9.22e-06	0	7.39e-06	6.25e-05	0	2.07e-05	0	0		0	0	1.28e-05	3.2e-05	0	0
k__Bacteria;p__Actinobacteria;c__Actinobacteria;o__Actinomycetales;f__Actinomycetaceae;g__Actinomyces	0.0831876	0.0154781	0.000114134	6.93e-05	0.0286932	0.0117805	0.0139509	0.0281257	0.0320643	0.00012734	0.000982137	5.04e-05		4e-05	7.96e-05	0.00230401	0.0021952	0.000237152	0.00716757	0.00216297	0.00246874	0.00210526	0.000949221	0.00303769	0.00503415	6.25e-05	0.000465285	0.000123944	0.000436822	3.82e-05		7.43e-05	0	0	6.4e-05	5.36e-05	0.000103079
k__Bacteria;p__Fusobacteria;c__Fusobacteria;o__Fusobacteriales;f__Fusobacteriaceae;g__	0.00262303	0.0461715	0.0678871	0.114532	0.000223729	0	0	0	0	0	0.00376486	0		5.71e-06	0.000615402	0.000293648	0.00043904	1.92e-05	0.00197726	3.03e-05	0	0	0	0	0	0	0	0.000185916	0	0		0	0	0	0	0	0
k__Bacteria;p__Synergistetes;c__Synergistia;o__Synergistales;f__Dethiosulfovibrionaceae;g__Pyramidobacter	0.0038721	0.00111732	0	2.77e-05	0.0042061	0	0	0.129697	0.0932469	0	0	8.41e-06		0	0	0.000180707	5.73e-05	6.41e-06	0.000494315	3.03e-05	7.96e-05	3.63e-05	0	1.43e-05	2.96e-05	4.69e-05	0	0	0	0		0	2.95e-05	0	0	0	3.44e-05
k__Bacteria;p__Bacteroidetes;c__Bacteroidia;o__Bacteroidales;f__Porphyromonadaceae;g__Parabacteroides	0.000999251	0	0	5.54e-05	0.000324407	0.0627299	0.0651228	0.015714	0.0191778	0.00019101	0	7.57e-05		0.0126532	0.00790611	0.0200961	0.0157482	0.000108962	0.000247158	0	0	0	0	0	0	0	5.17e-05	3.1e-05	2.3e-05	0		0	0	1.28e-05	0	0.00927117	0.00072155
k__Bacteria;p__Firmicutes;c__Clostridia;o__Clostridiales;f__Ruminococcaceae;Other	0.000249813	0	0	0	0.000134237	0.0511482	0.0835937	0.000569346	0.00166309	0.0229848	0.0033761	0.0104911		0	0	0	0	0	0	1.01e-05	0	0	0	1.43e-05	5.17e-05	0	0.017991	0.0283832	0.00131047	0.000496448		0	0	0	0	0.000803859	0.00075591
k__Bacteria;p__Firmicutes;c__Clostridia;o__Clostridiales;f__Ruminococcaceae;g__Faecalibacterium	0.0156133	0.00545514	6.85e-05	0.00581734	0.0253149	0.0533353	0.0477679	0.000113869	0	0.0439163	0.00536083	0.0173338		5.71e-06	7.24e-06	0.000293648	0.000248153	3.85e-05	0.000988631	8.09e-05	0.000477821	0	1.84e-05	1.43e-05	7.39e-06	0	0.000465285	3.1e-05	0	1.91e-05		0	8.85e-05	0	4.8e-05	0	0.000395135
k__Bacteria;p__Firmicutes;c__Clostridia;o__Clostridiales;f__Veillonellaceae;Other	0.000499625	3.29e-05	2.28e-05	0.000900302	0.000525762	0	0	0.0289228	0.0500162	0.00171909	2.05e-05	0.000563224		0.0227814	0.0452357	0.00576755	0.0223529	4.49e-05	0.000370737	4.04e-05	0	0.00751361	0.00547415	0.0130778	0.00744404	0	0	0.00297465	4.6e-05	0		1.86e-05	0	1.28e-05	1.6e-05	5.36e-05	0
k__Bacteria;p__Firmicutes;c__Erysipelotrichi;o__Erysipelotrichales;f__Erysipelotrichaceae;g__[Eubacterium]	0.000499625	6.57e-05	0	0	2.24e-05	0.0137688	0.015904	0	9.5e-06	0.0153604	0.0132384	0.0174095		1.71e-05	7.24e-06	0	1.91e-05	0	0	0	0	0.0141016	0.0159524	0.00879933	0.0079615	0	0.0328801	0.0248301	0.0108516	3.82e-05		0.000130102	8.85e-05	0.000166291	0.000159893	0.000214362	0.000910528
k__Bacteria;p__Tenericutes;c__Mollicutes;o__Mycoplasmatales;f__Mycoplasmataceae;g__Mycoplasma	0	0	0	0	0	0	5.58e-05	0	0	0	2.05e-05	0		0	0	0	0	0	0	0	0	1.81e-05	0	0	7.39e-06	0.184692	0.000465285	1.03e-05	2.3e-05	1.91e-05		3.72e-05	0	0	0	0	0
k__Bacteria;p__Proteobacteria;c__Gammaproteobacteria;o__Pseudomonadales;f__Pseudomonadaceae;Other	0.00462153	0.000197174	0	0.000664838	1.12e-05	0.000447361	0.000502232	0.00649055	0.00455211	7.96e-05	0.00016369	0.000117689		0.0988375	0.0181652	0.0176942	0.0238227	0.000198695	0.00160652	0	7.96e-05	0.000108893	0.000175099	2.85e-05	0.000110884	0.000218866	0.000155095	0.000237559	0.000137944	0.000133659		0.000223032	0.000767324	0.00023025	0.000319785	0.000267953	0.000326416
k__Bacteria;p__Firmicutes;c__Bacilli;o__Lactobacillales;f__Lactobacillaceae;g__Lactobacillus	0.000999251	0	4.57e-05	0.000567883	1.12e-05	0	0	0	0	0	0.000184151	2.52e-05		0.0305561	0.0551763	0.0114146	0.074675	0.000217924	0.000494315	2.02e-05	0	0.000290381	0.000193531	2.85e-05	0.000229161	1.56e-05	0.000103397	2.07e-05	0	1.91e-05		0.000297376	0.00011805	1.28e-05	1.6e-05	0	3.44e-05
k__Bacteria;p__Firmicutes;c__Clostridia;o__Clostridiales;f__Clostridiaceae;g__Peptoniphilus	0.0495878	0.00877424	2.28e-05	0.000138508	0.0226973	0	0	0.0192439	0.0428316	1.59e-05	0.00116629	4.2e-05		0.000491274	0.00113668	0.00167154	0.00211885	0.000166647	0.00333663	0.000667084	0.00119455	1.81e-05	3.69e-05	0	1.48e-05	9.38e-05	0	8.26e-05	2.3e-05	9.55e-05		1.86e-05	2.95e-05	1.28e-05	4.8e-05	0.000107181	3.44e-05
k__Bacteria;p__Firmicutes;c__Clostridia;o__Clostridiales;f__Lachnospiraceae;g__	0.00337247	0.000394348	0	0.00018006	0.00219254	0.00854956	0.00574777	0.00523799	0.011442	0.0174615	0.00689542	0.00744801		0	7.24e-06	4.52e-05	9.54e-05	0	0	5.05e-05	0.000238911	0.0133938	0.0380518	0.0106961	0.0183551	1.56e-05	0.000672078	0	0	1.91e-05		1.86e-05	0.000295125	5.12e-05	0	0.000107181	0.000395135
k__Bacteria;p__Firmicutes;c__Erysipelotrichi;o__Erysipelotrichales;f__[Coprobacillaceae];g__	0.0107419	0.00437069	0.000479364	0.00241004	0.00941898	0.00029824	5.58e-05	0.00136643	0.000921825	0.016777	0.0071205	0.00951596		0	7.24e-06	0.000248472	0.000419952	2.56e-05	0.000617894	0.000121288	0.000398184	0	9.22e-06	1.43e-05	0	1.56e-05	0.00258491	0.00332583	0.00475906	9.55e-05		0.0470783	0.0194192	2.56e-05	0	0	0.000412314
k__Bacteria;p__Firmicutes;c__Clostridia;o__Clostridiales;f__Veillonellaceae;g__Phascolarctobacterium	0	0	0	0	0	0	0	0.000910954	9.5e-06	0.0561887	0.0174739	0.0438558		0	0	0	0	0	0	0	0	1.81e-05	9.22e-06	0	0	0	5.17e-05	1.03e-05	2.3e-05	1.91e-05		0	8.85e-05	3.84e-05	0	0	0.00125412
k__Bacteria;p__Fusobacteria;c__Fusobacteria;o__Fusobacteriales;f__Fusobacteriaceae;g__Fusobacterium	0.00487135	0.00312192	0.000114134	0.000720242	0.00847932	0	0	0.0074015	0.0194154	3.18e-05	6.14e-05	7.57e-05		0.00690069	0.0238993	0.0143511	0.00837994	8.97e-05	0.000370737	0.00917746	0.000557458	0.00277677	0.000119805	0.00360815	0.00466454	0.000203233	0	7.23e-05	2.3e-05	5.73e-05		5.58e-05	2.95e-05	6.4e-05	3.2e-05	0	6.87e-05
k__Bacteria;p__Firmicutes;c__Clostridia;o__Clostridiales;f__Ruminococcaceae;g__Oscillospira	0.00274794	0.000295761	0	0	0.000771864	0.027289	0.031808	0.000683216	0.000836295	0.0166019	0.0107012	0.0177878		0	0	3.76e-05	0	0	0.000247158	0.000101073	0.000159274	0.000145191	0.000350198	7.13e-05	0.000746622	1.56e-05	0	0	2.3e-05	0		0	2.95e-05	0	1.6e-05	5.36e-05	0.00108233
k__Bacteria;p__Firmicutes;c__Clostridia;o__Clostridiales;f__Clostridiaceae;g__	0.0138646	0.00368058	0	1.39e-05	0.00761796	0.0142658	0.0133371	0.0167388	0.026828	0.00560295	0.00130952	0.0042452		0	7.24e-06	0.000240942	0.000286331	3.2e-05	0.000741473	7.08e-05	0.000796369	1.81e-05	9.22e-06	1.43e-05	0	6.25e-05	5.17e-05	4.13e-05	6.9e-05	3.82e-05		0	0	2.56e-05	1.6e-05	0	0.000137438
k__Bacteria;p__Firmicutes;c__Clostridia;Other;Other;Other	0.000249813	6.57e-05	0	2.77e-05	0.00106271	0.00710806	0.00585938	0.000113869	0.000503678	0.00561887	0.000920754	0.00418635		0	0	1.51e-05	0	0	0	0	0	0.0152813	0.0220348	0.0105677	0.017845	0	0.000568681	0.00150798	0.000252897	3.82e-05		0	5.9e-05	0.000319791	0	0	0.000103079
k__Bacteria;p__Actinobacteria;c__Actinobacteria;o__Actinomycetales;f__Actinomycetaceae;g__Varibaculum	0.0132401	0.00230036	0	2.77e-05	0.00640983	0.000397654	5.58e-05	0.0448645	0.0224184	0	0.000204612	0		0	1.45e-05	0.00039906	0.000324508	2.56e-05	0.000988631	5.05e-05	0.000238911	0	0	0	0	0	0	1.03e-05	0	0		1.86e-05	0	1.28e-05	0	0	0
k__Bacteria;p__Firmicutes;c__Clostridia;o__Clostridiales;f__Lachnospiraceae;g__Blautia	0	0	0	0	0	0.0184909	0.0227679	0.000227739	3.8e-05	0.0190851	0.00898247	0.0184687		2.28e-05	2.17e-05	4.52e-05	0.000133621	0	0	0.000212254	0	0	0	0	7.39e-06	1.56e-05	5.17e-05	0	0	3.82e-05		0	8.85e-05	1.28e-05	0	0.000160772	0.000704371
k__Bacteria;p__Bacteroidetes;c__Bacteroidia;o__Bacteroidales;f__Porphyromonadaceae;g__Porphyromonas	0.0223582	0.00351627	0	4.16e-05	0.0457861	4.97e-05	0	0.00375769	0.00688043	0	0.000225073	0		1.14e-05	7.24e-06	0.000481884	0.000248153	0.000141009	0.00135937	0.000384079	0.00159274	1.81e-05	9.22e-06	0	7.39e-06	4.69e-05	0	6.2e-05	0	0		0	0	5.12e-05	0	0	0
k__Bacteria;p__Firmicutes;c__Clostridia;o__Clostridiales;f__Peptostreptococcaceae;g__Peptostreptococcus	0.00299775	0.000788695	0	0	0.00177864	0	0	0.0356411	0.0447038	0	0.000184151	0		0	7.24e-06	6.02e-05	1.91e-05	0	0.000247158	2.02e-05	7.96e-05	0	0	0	0	0	0	0	0	0		0	0	0	1.6e-05	0	0
k__Bacteria;p__Firmicutes;c__Clostridia;o__Clostridiales;f__Clostridiaceae;g__Clostridium	0.00836872	0.00164311	4.57e-05	0	0.00309864	0.000994135	0.00139509	0.000910954	0.00134948	4.78e-05	6.14e-05	8.41e-06		0.00015995	0.00011584	0.000128	0.000553572	2.56e-05	0.000247158	0.000333542	0.000398184	0.0135209	0.00861672	0.00543362	0.0115468	0.00251696	0.000258491	2.07e-05	0	1.91e-05		3.72e-05	2.95e-05	0	0	0.000643087	0.0014431
k__Bacteria;p__Firmicutes;c__Clostridia;o__Clostridiales;f__;g__	0.0287285	0.00545514	0	0	0.0171488	0.00139179	0.00273437	0	0	0.000684452	0.000654758	0.000277409		1.14e-05	4.34e-05	0.000496943	0.000782637	6.41e-05	0.00185368	0.000171825	0.000876005	0	0	0	0	0	0	4.13e-05	0	0		0	0	0	0	0	0
k__Bacteria;p__Firmicutes;c__Clostridia;o__Clostridiales;f__Lachnospiraceae;g__Dorea	0	0.000295761	0	0.00239619	0	0.000447361	0.000390625	0	0	0.0224118	0.00808217	0.0232771		0	7.24e-06	0	0	0	0	0	0	1.81e-05	0	0	0	0	0.000413586	0	0	5.73e-05		0	0.000206587	0	0	0	0.000927708
k__Bacteria;p__Tenericutes;c__Mollicutes;o__Mycoplasmatales;f__Mycoplasmataceae;g__Ureaplasma	0	0	0	0	0	0	0	0	0	0	0	0		0	0	0	0	0	0	0	0	0	0	0	0	0.0572335	0	0	0	0		0	0	0	0	0	0
k__Bacteria;p__Firmicutes;c__Clostridia;o__Clostridiales;f__Ruminococcaceae;g__	0	0	0	0	0	0.00745601	0.00647321	0.00330221	0.00308859	0.0334904	0.000634297	0.00161401		0	0	0	0	6.41e-06	0	0	0	1.81e-05	0	0	0	0	0.000155095	0.000123944	6.9e-05	7.64e-05		0	0.000147562	3.84e-05	4.8e-05	0	6.87e-05
k__Bacteria;p__Proteobacteria;c__Gammaproteobacteria;o__Pasteurellales;f__Pasteurellaceae;g__Aggregatibacter	0	0.000131449	2.28e-05	0.000124657	2.24e-05	0.000894721	0.000502232	0.0216352	0.019862	1.59e-05	4.09e-05	0		0.0015995	0.00179553	0.000278589	0.000248153	6.41e-06	0	4.04e-05	7.96e-05	0.000181488	2.76e-05	0.000228184	0.00054703	1.56e-05	0	0	0	0		3.72e-05	0	5.12e-05	3.2e-05	0	0
k__Bacteria;p__Firmicutes;c__Clostridia;o__Clostridiales;f__Veillonellaceae;g__Megasphaera	0	0	0	4.16e-05	0	0	0.000334821	0	0	0.0286833	0.00016369	0.000277409		0.00478707	0.0061323	0.000624944	0.00194705	2.56e-05	0	0	0	1.81e-05	0	0	2.96e-05	3.13e-05	0	0	0	0		1.86e-05	5.9e-05	0	1.6e-05	5.36e-05	0
k__Bacteria;p__Firmicutes;c__Clostridia;o__Coriobacteriales;f__Coriobacteriaceae;g__Atopobium	0.0216088	0.004535	0	4.16e-05	0.00853525	0	5.58e-05	0.000227739	0.000931329	0	0.000245534	8.41e-06		0	1.45e-05	0.000444237	0.00043904	8.97e-05	0.00222442	0.000212254	0.000796369	1.81e-05	1.84e-05	0	7.39e-06	6.25e-05	0.000103397	4.13e-05	0.000643737	0		0	0	1.28e-05	3.2e-05	0	0
k__Bacteria;p__Firmicutes;c__Clostridia;o__Clostridiales;f__Clostridiaceae;g__Finegoldia	0	0.000558659	0	0	3.36e-05	0	0	0.0154862	0.0192633	0	0	8.41e-06		9.71e-05	7.96e-05	6.78e-05	0.000114532	6.41e-06	0.000247158	0.00170814	0	5.44e-05	0	0.000156876	0.000125669	0	0	0	0	1.91e-05		1.86e-05	2.95e-05	1.28e-05	1.6e-05	0	1.72e-05
k__Bacteria;p__Proteobacteria;c__Deltaproteobacteria;o__Desulfovibrionales;f__Desulfovibrionaceae;g__Desulfovibrio	0.000124906	0	0	0	0	0	0	0.00182191	0.00416247	0.0131797	0.00765249	0.00824661		0	0	0	0	0	0	0	0	0	0	0	0	0	0	0	0	0		0	0	1.28e-05	0	0	0.000240517
other	0.0830627	0.0654946	0.0390568	0.0420095	0.0655749	0.141664	0.0824219	0.125484	0.0725961	0.060964	0.0522784	0.0463777		0.0538574	0.0627783	0.0518251	0.0652643	0.0315541	0.0523974	0.0537508	0.05264	0.0391652	0.0368353	0.0286513	0.037952	0.0495732	0.0536111	0.064771	0.0446938	0.0381883		0.0552561	0.0500236	0.0518446	0.0326341	0.108521	0.0291025
