# Supplementary material for: Characterization of Intestinal Microbiomes of Hirschsprung’s Disease Patients with or without Enterocolitis Using Illumina-MiSeq High-Throughput Sequencing
Source: PLoS One. 2016 Sep 7;11(9):e0162079. doi: 10.1371/journal.pone.0162079 (PMC5014423; doi:10.1371/journal.pone.0162079)
Supplement: S1 Appendix — (ZIP) [file pone.0162079.s001.zip › order_otu_order_id.xlsx]

## Sheet: order_otu_table_L4_id
dis	HAEC remission phase	HAEC remission phase	HD	HD	HD	HD	HAEC remission phase	HAEC remission phase	HD	HD	HD	HD	HD	HD	HD	HD	HAEC remission phase	HAEC remission phase	HAEC	HAEC	HAEC	HAEC	HAEC	HAEC	HAEC	HAEC	HAEC	HAEC	HAEC	HAEC	HAEC	HAEC	HAEC	HAEC	HAEC
sample	16	16	3	3	13	13	7	7	4	4	4	10	10	15	15	15	11	11	6	1	1	1	1	5	5	5	5	2	2	2	2	9	9	9	9
k__Bacteria;p__Proteobacteria;c__Gammaproteobacteria;o__Enterobacteriales	0.804448	0.251804	0.202348	0.405225	0.187201	0.0549199	0.695376	0.724147	0.327634	0.144824	0.165951	0.0638234	0.00664062	0.00877053	0.0398379	0.00891911	0.765184	0.910092	0.551762	0.636274	0.505542	0.755685	0.568748	0.351252	0.354548	0.416406	0.364788	0.123518	0.659046	0.827316	0.592976	0.476503	0.437429	0.682109	0.938498
k__Bacteria;p__Bacteroidetes;c__Bacteroidia;o__Bacteroidales	0.0573419	0.061452	0.256058	0.405028	0.144728	0.205624	0.000223032	0.000826349	0.563367	0.667179	0.600801	0.348295	0.298717	0.481838	0.707732	0.667177	0.000665166	0.000511656	0.000656599	0.0235583	0.0334489	0.0401018	0.0399908	0.000725953	0.000488434	0.00312326	0.00123451	0.00128831	0.0206377	0.0439467	0.00899896	0.0122525	0.10088	0.0727423	0.000572825
k__Bacteria;p__Firmicutes;c__Clostridia;o__Clostridiales	0.00991426	0.0238799	0.178616	0.0394019	0.270212	0.446173	0.000613337	0.00377759	0.000616326	0.0241004	0.0995481	0.283925	0.295759	0.379934	0.115565	0.194405	0.00126637	0.000799463	0.00337679	0.113707	0.208042	0.0539409	0.107221	0.459147	0.34994	0.47716	0.457302	0.000717866	0.0122343	0.0202652	0.00621167	0.117717	0.143207	0.0181396	0.00215764
k__Bacteria;p__Firmicutes;c__Bacilli;o__Lactobacillales	0.0173098	0.626993	0.121284	0.00509366	0.0481667	0.0464049	0.0879489	0.043885	0.000821768	0.00185601	0.000492203	0.0329556	0.0332031	0.00211702	0.0164508	0.00105079	0.160817	0.0474721	0.161117	0.0352404	0.0581736	0.0250279	0.109665	0.0968058	0.193263	0.0303199	0.0816849	0.570659	0.21997	0.009228	0.333917	0.187458	0.09051	0.106033	0.00362789
k__Bacteria;p__Actinobacteria;c__Actinobacteria;o__Bifidobacteriales	0.0011254	0.00285184	0.0109918	0.00318764	0.00227739	0.00211925	0.125771	0.157036	2.28e-05	0.000152359	0.00342305	0.127498	0.263114	0.00103464	0.00278272	0.000269003	0.0230378	0.00920981	4.69e-05	0.0012796	0.00209237	0.0117535	0.045412	0.0219238	0.0302737	0.0190961	0.0249268	0.000358933	0.00358379	0.00437648	0.000477821	0.0967792	0.0399616	0.0148749	0.000572825
k__Bacteria;Other;Other;Other	0.0582529	0.0139672	0.0249813	0.0263556	0.050558	0.0192538	0.0236228	0.0262366	0.024128	0.0253608	0.0289281	0.0497067	0.0251674	0.0183847	0.0220367	0.0173843	0.0267218	0.0180998	0.0173999	0.0243809	0.0269619	0.0255173	0.0251398	0.0218512	0.0204036	0.0186683	0.0205875	0.0183504	0.0300297	0.0295943	0.0288285	0.0157163	0.016846	0.0175189	0.0217483
k__Bacteria;p__Proteobacteria;c__Betaproteobacteria;o__Burkholderiales	0.00150054	0.00266286	0.00412191	0.000328623	0	1.9e-05	0.000817783	0.000678786	9.13e-05	0.00175905	0.00340068	0.0161547	0.0173549	0.0381701	0.0351933	0.0525227	0.00254554	0.000335774	0.0001407	0.0369827	0.100846	0.0325648	0.0344742	5.44e-05	3.69e-05	4.28e-05	5.17e-05	0.000333295	0.000741473	2.02e-05	0.000159274	0.0323631	0.111198	0.0506253	0.00145116
k__Bacteria;p__Proteobacteria;c__Gammaproteobacteria;o__Pseudomonadales	0.00150054	0.000893348	0.0196103	0.00197174	0.00694603	0.00466615	0.000353134	0.00168221	4.57e-05	0.000761794	0.000100678	0.000944428	0.00117187	0.00012734	0.00214843	0.000142908	0.000358166	0.00043171	0.000375199	0.0989061	0.0184766	0.0179427	0.0241663	0.000127042	0.000248825	9.98e-05	0.0001922	0.272404	0.019649	0.0308779	0.00111492	0.000465285	0.00030986	0.000183925	0.0153135
k__Bacteria;p__Actinobacteria;c__Actinobacteria;o__Actinomycetales	0.00091104	0.000566932	0.100674	0.0193888	0.0790253	0.0616293	0.00018586	0.00135757	0.000410884	0.000290867	0.03696	0.0125758	0.0143973	0.00031835	0.00139136	0.000210158	0.000127916	0.000191871	0.000156333	0.0001828	0.000398202	0.00488661	0.00729188	0.00426497	0.0025159	0.00474907	0.0069044	0.000448666	0.00951557	0.00240555	0.00318547	0.00124076	0.000175587	0.000850653	0.000171848
k__Bacteria;p__Firmicutes;c__Erysipelotrichi;o__Erysipelotrichales	0.000214362	0.00134002	0.0112416	0.00443641	0.00136643	0.000931329	0.0472456	0.0195077	0.000479364	0.00241004	0.00945254	0.0150114	0.0168527	0.0336655	0.0214024	0.0280687	0.000191875	0.000191871	4.69e-05	1.71e-05	1.45e-05	0.000248472	0.00043904	0.0141198	0.0159709	0.00884211	0.00799107	2.56e-05	0.000617894	0.000121288	0.000398184	0.0416688	0.044909	0.0184615	0.000362789
k__Bacteria;p__Fusobacteria;c__Fusobacteria;o__Fusobacteriales	5.36e-05	6.87e-05	0.00749438	0.0492935	0.00933728	0.0210784	7.43e-05	5.9e-05	0.0680469	0.115322	0.00870304	9.94e-05	0	3.18e-05	0.00382624	8.41e-05	7.67e-05	3.2e-05	0.0002345	0.00691211	0.0245147	0.0146448	0.00883807	0.00283122	0.000138236	0.0036652	0.00473107	0.000115371	0.002348	0.00921789	0.000557458	5.17e-05	0.000278874	0.000827662	5.73e-05
other	0.0474	0.0135	0.0626	0.0403	0.2	0.137	0.0178	0.0208	0.0143	0.016	0.0422	0.049	0.0276	0.0356	0.0316	0.0298	0.019	0.0126	0.265	0.0226	0.0215	0.0177	0.0286	0.0269	0.0322	0.0178	0.0296	0.0118	0.0216	0.0226	0.0232	0.0178	0.0143	0.0176	0.0155

## Sheet: Sheet1
dis	sample	k__Bacteria;p__Proteobacteria;c__Gammaproteobacteria;o__Enterobacteriales	k__Bacteria;p__Bacteroidetes;c__Bacteroidia;o__Bacteroidales	k__Bacteria;p__Firmicutes;c__Clostridia;o__Clostridiales	k__Bacteria;p__Firmicutes;c__Bacilli;o__Lactobacillales	k__Bacteria;p__Actinobacteria;c__Actinobacteria;o__Bifidobacteriales	k__Bacteria;Other;Other;Other	k__Bacteria;p__Proteobacteria;c__Betaproteobacteria;o__Burkholderiales	k__Bacteria;p__Proteobacteria;c__Gammaproteobacteria;o__Pseudomonadales	k__Bacteria;p__Actinobacteria;c__Actinobacteria;o__Actinomycetales	k__Bacteria;p__Firmicutes;c__Erysipelotrichi;o__Erysipelotrichales	k__Bacteria;p__Fusobacteria;c__Fusobacteria;o__Fusobacteriales	other
HD	3	0.202348	0.256058	0.178616	0.121284	0.0109918	0.0249813	0.00412191	0.0196103	0.100674	0.0112416	0.00749438	0.0626
HD	3	0.405225	0.405028	0.0394019	0.00509366	0.00318764	0.0263556	0.000328623	0.00197174	0.0193888	0.00443641	0.0492935	0.0403
HD	4	0.327634	0.563367	0.000616326	0.000821768	2.28e-05	0.024128	9.13e-05	4.57e-05	0.000410884	0.000479364	0.0680469	0.0143
HD	4	0.144824	0.667179	0.0241004	0.00185601	0.000152359	0.0253608	0.00175905	0.000761794	0.000290867	0.00241004	0.115322	0.016
HD	4	0.165951	0.600801	0.0995481	0.000492203	0.00342305	0.0289281	0.00340068	0.000100678	0.03696	0.00945254	0.00870304	0.0422
HD	10	0.0638234	0.348295	0.283925	0.0329556	0.127498	0.0497067	0.0161547	0.000944428	0.0125758	0.0150114	9.94e-05	0.049
HD	10	0.00664062	0.298717	0.295759	0.0332031	0.263114	0.0251674	0.0173549	0.00117187	0.0143973	0.0168527	0	0.0276
HD	13	0.187201	0.144728	0.270212	0.0481667	0.00227739	0.050558	0	0.00694603	0.0790253	0.00136643	0.00933728	0.2
HD	13	0.0549199	0.205624	0.446173	0.0464049	0.00211925	0.0192538	1.9e-05	0.00466615	0.0616293	0.000931329	0.0210784	0.137
HD	15	0.00877053	0.481838	0.379934	0.00211702	0.00103464	0.0183847	0.0381701	0.00012734	0.00031835	0.0336655	3.18e-05	0.0356
HD	15	0.0398379	0.707732	0.115565	0.0164508	0.00278272	0.0220367	0.0351933	0.00214843	0.00139136	0.0214024	0.00382624	0.0316
HD	15	0.00891911	0.667177	0.194405	0.00105079	0.000269003	0.0173843	0.0525227	0.000142908	0.000210158	0.0280687	8.41e-05	0.0298
HAEC	1	0.636274	0.0235583	0.113707	0.0352404	0.0012796	0.0243809	0.0369827	0.0989061	0.0001828	1.71e-05	0.00691211	0.0226
HAEC	1	0.505542	0.0334489	0.208042	0.0581736	0.00209237	0.0269619	0.100846	0.0184766	0.000398202	1.45e-05	0.0245147	0.0215
HAEC	1	0.755685	0.0401018	0.0539409	0.0250279	0.0117535	0.0255173	0.0325648	0.0179427	0.00488661	0.000248472	0.0146448	0.0177
HAEC	1	0.568748	0.0399908	0.107221	0.109665	0.045412	0.0251398	0.0344742	0.0241663	0.00729188	0.00043904	0.00883807	0.0286
HAEC	2	0.123518	0.00128831	0.000717866	0.570659	0.000358933	0.0183504	0.000333295	0.272404	0.000448666	2.56e-05	0.000115371	0.0118
HAEC	2	0.659046	0.0206377	0.0122343	0.21997	0.00358379	0.0300297	0.000741473	0.019649	0.00951557	0.000617894	0.002348	0.0216
HAEC	2	0.827316	0.0439467	0.0202652	0.009228	0.00437648	0.0295943	2.02e-05	0.0308779	0.00240555	0.000121288	0.00921789	0.0226
HAEC	2	0.592976	0.00899896	0.00621167	0.333917	0.000477821	0.0288285	0.000159274	0.00111492	0.00318547	0.000398184	0.000557458	0.0232
HAEC	5	0.351252	0.000725953	0.459147	0.0968058	0.0219238	0.0218512	5.44e-05	0.000127042	0.00426497	0.0141198	0.00283122	0.0269
HAEC	5	0.354548	0.000488434	0.34994	0.193263	0.0302737	0.0204036	3.69e-05	0.000248825	0.0025159	0.0159709	0.000138236	0.0322
HAEC	5	0.416406	0.00312326	0.47716	0.0303199	0.0190961	0.0186683	4.28e-05	9.98e-05	0.00474907	0.00884211	0.0036652	0.0178
HAEC	5	0.364788	0.00123451	0.457302	0.0816849	0.0249268	0.0205875	5.17e-05	0.0001922	0.0069044	0.00799107	0.00473107	0.0296
HAEC	6	0.551762	0.000656599	0.00337679	0.161117	4.69e-05	0.0173999	0.0001407	0.000375199	0.000156333	4.69e-05	0.0002345	0.265
HAEC	9	0.476503	0.0122525	0.117717	0.187458	0.0967792	0.0157163	0.0323631	0.000465285	0.00124076	0.0416688	5.17e-05	0.0178
HAEC	9	0.437429	0.10088	0.143207	0.09051	0.0399616	0.016846	0.111198	0.00030986	0.000175587	0.044909	0.000278874	0.0143
HAEC	9	0.682109	0.0727423	0.0181396	0.106033	0.0148749	0.0175189	0.0506253	0.000183925	0.000850653	0.0184615	0.000827662	0.0176
HAEC	9	0.938498	0.000572825	0.00215764	0.00362789	0.000572825	0.0217483	0.00145116	0.0153135	0.000171848	0.000362789	5.73e-05	0.0155
HAEC remission phase	7	0.695376	0.000223032	0.000613337	0.0879489	0.125771	0.0236228	0.000817783	0.000353134	0.00018586	0.0472456	7.43e-05	0.0178
HAEC remission phase	7	0.724147	0.000826349	0.00377759	0.043885	0.157036	0.0262366	0.000678786	0.00168221	0.00135757	0.0195077	5.9e-05	0.0208
HAEC remission phase	11	0.765184	0.000665166	0.00126637	0.160817	0.0230378	0.0267218	0.00254554	0.000358166	0.000127916	0.000191875	7.67e-05	0.019
HAEC remission phase	11	0.910092	0.000511656	0.000799463	0.0474721	0.00920981	0.0180998	0.000335774	0.00043171	0.000191871	0.000191871	3.2e-05	0.0126
HAEC remission phase	16	0.804448	0.0573419	0.00991426	0.0173098	0.0011254	0.0582529	0.00150054	0.00150054	0.00091104	0.000214362	5.36e-05	0.0474
HAEC remission phase	16	0.251804	0.061452	0.0238799	0.626993	0.00285184	0.0139672	0.00266286	0.000893348	0.000566932	0.00134002	6.87e-05	0.0135

## Sheet: Sheet2
Diagnosis	HD													HAEC																		HAEC-R
	3	3	4	4	4	10	10	13	13	15	15	15		1	1	1	1	2	2	2	2	5	5	5	5	6	9	9	9	9		7	7	11	11	16	16
k__Bacteria;p__Proteobacteria;c__Gammaproteobacteria;o__Enterobacteriales	0.202348	0.405225	0.327634	0.144824	0.165951	0.0638234	0.00664062	0.187201	0.0549199	0.00877053	0.0398379	0.00891911		0.636274	0.505542	0.755685	0.568748	0.123518	0.659046	0.827316	0.592976	0.351252	0.354548	0.416406	0.364788	0.551762	0.476503	0.437429	0.682109	0.938498		0.695376	0.724147	0.765184	0.910092	0.804448	0.251804
k__Bacteria;p__Bacteroidetes;c__Bacteroidia;o__Bacteroidales	0.256058	0.405028	0.563367	0.667179	0.600801	0.348295	0.298717	0.144728	0.205624	0.481838	0.707732	0.667177		0.0235583	0.0334489	0.0401018	0.0399908	0.00128831	0.0206377	0.0439467	0.00899896	0.000725953	0.000488434	0.00312326	0.00123451	0.000656599	0.0122525	0.10088	0.0727423	0.000572825		0.000223032	0.000826349	0.000665166	0.000511656	0.0573419	0.061452
k__Bacteria;p__Firmicutes;c__Clostridia;o__Clostridiales	0.178616	0.0394019	0.000616326	0.0241004	0.0995481	0.283925	0.295759	0.270212	0.446173	0.379934	0.115565	0.194405		0.113707	0.208042	0.0539409	0.107221	0.000717866	0.0122343	0.0202652	0.00621167	0.459147	0.34994	0.47716	0.457302	0.00337679	0.117717	0.143207	0.0181396	0.00215764		0.000613337	0.00377759	0.00126637	0.000799463	0.00991426	0.0238799
k__Bacteria;p__Firmicutes;c__Bacilli;o__Lactobacillales	0.121284	0.00509366	0.000821768	0.00185601	0.000492203	0.0329556	0.0332031	0.0481667	0.0464049	0.00211702	0.0164508	0.00105079		0.0352404	0.0581736	0.0250279	0.109665	0.570659	0.21997	0.009228	0.333917	0.0968058	0.193263	0.0303199	0.0816849	0.161117	0.187458	0.09051	0.106033	0.00362789		0.0879489	0.043885	0.160817	0.0474721	0.0173098	0.626993
k__Bacteria;p__Actinobacteria;c__Actinobacteria;o__Bifidobacteriales	0.0109918	0.00318764	2.28e-05	0.000152359	0.00342305	0.127498	0.263114	0.00227739	0.00211925	0.00103464	0.00278272	0.000269003		0.0012796	0.00209237	0.0117535	0.045412	0.000358933	0.00358379	0.00437648	0.000477821	0.0219238	0.0302737	0.0190961	0.0249268	4.69e-05	0.0967792	0.0399616	0.0148749	0.000572825		0.125771	0.157036	0.0230378	0.00920981	0.0011254	0.00285184
k__Bacteria;p__Proteobacteria;c__Betaproteobacteria;o__Burkholderiales	0.00412191	0.000328623	9.13e-05	0.00175905	0.00340068	0.0161547	0.0173549	0	1.9e-05	0.0381701	0.0351933	0.0525227		0.0369827	0.100846	0.0325648	0.0344742	0.000333295	0.000741473	2.02e-05	0.000159274	5.44e-05	3.69e-05	4.28e-05	5.17e-05	0.0001407	0.0323631	0.111198	0.0506253	0.00145116		0.000817783	0.000678786	0.00254554	0.000335774	0.00150054	0.00266286
k__Bacteria;p__Proteobacteria;c__Gammaproteobacteria;o__Pseudomonadales	0.0196103	0.00197174	4.57e-05	0.000761794	0.000100678	0.000944428	0.00117187	0.00694603	0.00466615	0.00012734	0.00214843	0.000142908		0.0989061	0.0184766	0.0179427	0.0241663	0.272404	0.019649	0.0308779	0.00111492	0.000127042	0.000248825	9.98e-05	0.0001922	0.000375199	0.000465285	0.00030986	0.000183925	0.0153135		0.000353134	0.00168221	0.000358166	0.00043171	0.00150054	0.000893348
k__Bacteria;p__Actinobacteria;c__Actinobacteria;o__Actinomycetales	0.100674	0.0193888	0.000410884	0.000290867	0.03696	0.0125758	0.0143973	0.0790253	0.0616293	0.00031835	0.00139136	0.000210158		0.0001828	0.000398202	0.00488661	0.00729188	0.000448666	0.00951557	0.00240555	0.00318547	0.00426497	0.0025159	0.00474907	0.0069044	0.000156333	0.00124076	0.000175587	0.000850653	0.000171848		0.00018586	0.00135757	0.000127916	0.000191871	0.00091104	0.000566932
k__Bacteria;p__Firmicutes;c__Erysipelotrichi;o__Erysipelotrichales	0.0112416	0.00443641	0.000479364	0.00241004	0.00945254	0.0150114	0.0168527	0.00136643	0.000931329	0.0336655	0.0214024	0.0280687		1.71e-05	1.45e-05	0.000248472	0.00043904	2.56e-05	0.000617894	0.000121288	0.000398184	0.0141198	0.0159709	0.00884211	0.00799107	4.69e-05	0.0416688	0.044909	0.0184615	0.000362789		0.0472456	0.0195077	0.000191875	0.000191871	0.000214362	0.00134002
k__Bacteria;p__Fusobacteria;c__Fusobacteria;o__Fusobacteriales	0.00749438	0.0492935	0.0680469	0.115322	0.00870304	9.94e-05	0	0.00933728	0.0210784	3.18e-05	0.00382624	8.41e-05		0.00691211	0.0245147	0.0146448	0.00883807	0.000115371	0.002348	0.00921789	0.000557458	0.00283122	0.000138236	0.0036652	0.00473107	0.0002345	5.17e-05	0.000278874	0.000827662	5.73e-05		7.43e-05	5.9e-05	7.67e-05	3.2e-05	5.36e-05	6.87e-05
other	0.0875593	0.0666448	0.0384633	0.0413446	0.0711681	0.0987176	0.0527902	0.25074	0.156435	0.0539921	0.0536697	0.0471511		0.0469396	0.0484503	0.0432039	0.0537538	0.0301312	0.051656	0.0522246	0.0520029	0.0487478	0.0525758	0.0364951	0.0501937	0.282087	0.0335005	0.0311409	0.0351527	0.0372145		0.041391	0.0470429	0.0457302	0.0307313	0.105681	0.0274877
