# Supplementary material for: Characterization of Intestinal Microbiomes of Hirschsprung’s Disease Patients with or without Enterocolitis Using Illumina-MiSeq High-Throughput Sequencing
Source: PLoS One. 2016 Sep 7;11(9):e0162079. doi: 10.1371/journal.pone.0162079 (PMC5014423; doi:10.1371/journal.pone.0162079)
Supplement: S1 Appendix — (ZIP) [file pone.0162079.s001.zip › order_otu_phylum_id.xlsx]

## Sheet: order_otu_table_L2_id
dis	HAEC remission phase	HAEC remission phase	HD	HD	HD	HD	HAEC remission phase	HAEC remission phase	HD	HD	HD	HD	HD	HD	HD	HD	HAEC remission phase	HAEC remission phase	HAEC	HAEC	HAEC	HAEC	HAEC	HAEC	HAEC	HAEC	HAEC	HAEC	HAEC	HAEC	HAEC	HAEC	HAEC	HAEC	HAEC
sample	16	16	3	3	13	13	7	7	4	4	4	10	10	15	15	15	11	11	6	1	1	1	1	5	5	5	5	2	2	2	2	9	9	9	9
k__Bacteria;p__Proteobacteria	0.809378	0.256116	0.229453	0.409629	0.218971	0.0875069	0.696937	0.72822	0.328958	0.148051	0.180929	0.082712	0.0262835	0.0610754	0.0858552	0.0708738	0.768394	0.911148	0.563065	0.780121	0.631222	0.808451	0.632027	0.352214	0.355073	0.417119	0.366318	0.397223	0.680302	0.860013	0.594967	0.510004	0.551168	0.734228	0.955568
k__Bacteria;p__Firmicutes	0.0300643	0.653072	0.334624	0.0559316	0.33079	0.498793	0.136105	0.0675245	0.00210007	0.0285881	0.120937	0.343175	0.356808	0.428117	0.161603	0.233721	0.163349	0.0488632	0.164931	0.149165	0.266542	0.0800229	0.224044	0.586443	0.58272	0.527403	0.565924	0.571581	0.235912	0.0314338	0.341642	0.349997	0.282437	0.146726	0.00645383
k__Bacteria;p__Bacteroidetes	0.0573419	0.0616238	0.256183	0.405061	0.145183	0.2059	0.000315962	0.00106245	0.563367	0.667179	0.601002	0.348295	0.298996	0.481965	0.707835	0.667286	0.000677957	0.000783474	0.000891098	0.023564	0.0334489	0.0401169	0.0401054	0.000744102	0.000488434	0.00360815	0.00126408	0.00128831	0.0206377	0.0439467	0.00899896	0.0124076	0.100952	0.0727883	0.000649202
k__Bacteria;p__Actinobacteria	0.00203644	0.00341877	0.111791	0.0226421	0.0813027	0.0637485	0.125976	0.158452	0.000433711	0.000470927	0.040383	0.140074	0.277511	0.00135299	0.00417408	0.000479161	0.0231657	0.00940168	0.000203233	0.0014624	0.00249057	0.0166401	0.0530284	0.0261887	0.0327988	0.0238452	0.0318534	0.000807599	0.0132229	0.00678202	0.0036633	0.09802	0.0401372	0.0157486	0.000744673
k__Bacteria;p__Fusobacteria	5.36e-05	6.87e-05	0.00749438	0.0492935	0.00933728	0.0210784	7.43e-05	5.9e-05	0.0680469	0.115322	0.00870304	9.94e-05	0	3.18e-05	0.00382624	8.41e-05	7.67e-05	3.2e-05	0.0002345	0.00691211	0.0245147	0.0146448	0.00883807	0.00283122	0.000138236	0.0036652	0.00473107	0.000115371	0.002348	0.00921789	0.000557458	5.17e-05	0.000278874	0.000827662	5.73e-05
other	0.101	0.0257	0.0605	0.0574	0.214	0.123	0.0406	0.0447	0.0371	0.0404	0.048	0.0856	0.0404	0.0275	0.0367	0.0276	0.0443	0.0298	0.271	0.0388	0.0418	0.0401	0.042	0.0316	0.0288	0.0244	0.0299	0.029	0.0476	0.0486	0.0502	0.0295	0.025	0.0297	0.0365

## Sheet: Sheet1
dis	sample	k__Bacteria;p__Proteobacteria	k__Bacteria;p__Firmicutes	k__Bacteria;p__Bacteroidetes	k__Bacteria;p__Actinobacteria	k__Bacteria;p__Fusobacteria	other
HD	3	0.229453	0.334624	0.256183	0.111791	0.00749438	0.0605
HD	3	0.409629	0.0559316	0.405061	0.0226421	0.0492935	0.0574
HD	4	0.328958	0.00210007	0.563367	0.000433711	0.0680469	0.0371
HD	4	0.148051	0.0285881	0.667179	0.000470927	0.115322	0.0404
HD	4	0.180929	0.120937	0.601002	0.040383	0.00870304	0.048
HD	10	0.082712	0.343175	0.348295	0.140074	9.94e-05	0.0856
HD	10	0.0262835	0.356808	0.298996	0.277511	0	0.0404
HD	13	0.218971	0.33079	0.145183	0.0813027	0.00933728	0.214
HD	13	0.0875069	0.498793	0.2059	0.0637485	0.0210784	0.123
HD	15	0.0610754	0.428117	0.481965	0.00135299	3.18e-05	0.0275
HD	15	0.0858552	0.161603	0.707835	0.00417408	0.00382624	0.0367
HD	15	0.0708738	0.233721	0.667286	0.000479161	8.41e-05	0.0276
HAEC	1	0.780121	0.149165	0.023564	0.0014624	0.00691211	0.0388
HAEC	1	0.631222	0.266542	0.0334489	0.00249057	0.0245147	0.0418
HAEC	1	0.808451	0.0800229	0.0401169	0.0166401	0.0146448	0.0401
HAEC	1	0.632027	0.224044	0.0401054	0.0530284	0.00883807	0.042
HAEC	2	0.397223	0.571581	0.00128831	0.000807599	0.000115371	0.029
HAEC	2	0.680302	0.235912	0.0206377	0.0132229	0.002348	0.0476
HAEC	2	0.860013	0.0314338	0.0439467	0.00678202	0.00921789	0.0486
HAEC	2	0.594967	0.341642	0.00899896	0.0036633	0.000557458	0.0502
HAEC	5	0.352214	0.586443	0.000744102	0.0261887	0.00283122	0.0316
HAEC	5	0.355073	0.58272	0.000488434	0.0327988	0.000138236	0.0288
HAEC	5	0.417119	0.527403	0.00360815	0.0238452	0.0036652	0.0244
HAEC	5	0.366318	0.565924	0.00126408	0.0318534	0.00473107	0.0299
HAEC	6	0.563065	0.164931	0.000891098	0.000203233	0.0002345	0.271
HAEC	9	0.510004	0.349997	0.0124076	0.09802	5.17e-05	0.0295
HAEC	9	0.551168	0.282437	0.100952	0.0401372	0.000278874	0.025
HAEC	9	0.734228	0.146726	0.0727883	0.0157486	0.000827662	0.0297
HAEC	9	0.955568	0.00645383	0.000649202	0.000744673	5.73e-05	0.0365
HAEC remission phase	7	0.696937	0.136105	0.000315962	0.125976	7.43e-05	0.0406
HAEC remission phase	7	0.72822	0.0675245	0.00106245	0.158452	5.9e-05	0.0447
HAEC remission phase	11	0.768394	0.163349	0.000677957	0.0231657	7.67e-05	0.0443
HAEC remission phase	11	0.911148	0.0488632	0.000783474	0.00940168	3.2e-05	0.0298
HAEC remission phase	16	0.809378	0.0300643	0.0573419	0.00203644	5.36e-05	0.101
HAEC remission phase	16	0.256116	0.653072	0.0616238	0.00341877	6.87e-05	0.0257

## Sheet: Sheet2
Diagnosis	HD													HAEC																		HAEC-R
	3	3	4	4	4	10	10	13	13	15	15	15		1	1	1	1	2	2	2	2	5	5	5	5	6	9	9	9	9		7	7	11	11	16	16
k__Bacteria;p__Proteobacteria	0.229453	0.409629	0.328958	0.148051	0.180929	0.082712	0.0262835	0.218971	0.0875069	0.0610754	0.0858552	0.0708738		0.780121	0.631222	0.808451	0.632027	0.397223	0.680302	0.860013	0.594967	0.352214	0.355073	0.417119	0.366318	0.563065	0.510004	0.551168	0.734228	0.955568		0.696937	0.72822	0.768394	0.911148	0.809378	0.256116
k__Bacteria;p__Firmicutes	0.334624	0.0559316	0.00210007	0.0285881	0.120937	0.343175	0.356808	0.33079	0.498793	0.428117	0.161603	0.233721		0.149165	0.266542	0.0800229	0.224044	0.571581	0.235912	0.0314338	0.341642	0.586443	0.58272	0.527403	0.565924	0.164931	0.349997	0.282437	0.146726	0.00645383		0.136105	0.0675245	0.163349	0.0488632	0.0300643	0.653072
k__Bacteria;p__Bacteroidetes	0.256183	0.405061	0.563367	0.667179	0.601002	0.348295	0.298996	0.145183	0.2059	0.481965	0.707835	0.667286		0.023564	0.0334489	0.0401169	0.0401054	0.00128831	0.0206377	0.0439467	0.00899896	0.000744102	0.000488434	0.00360815	0.00126408	0.000891098	0.0124076	0.100952	0.0727883	0.000649202		0.000315962	0.00106245	0.000677957	0.000783474	0.0573419	0.0616238
k__Bacteria;p__Actinobacteria	0.111791	0.0226421	0.000433711	0.000470927	0.040383	0.140074	0.277511	0.0813027	0.0637485	0.00135299	0.00417408	0.000479161		0.0014624	0.00249057	0.0166401	0.0530284	0.000807599	0.0132229	0.00678202	0.0036633	0.0261887	0.0327988	0.0238452	0.0318534	0.000203233	0.09802	0.0401372	0.0157486	0.000744673		0.125976	0.158452	0.0231657	0.00940168	0.00203644	0.00341877
k__Bacteria;p__Fusobacteria	0.00749438	0.0492935	0.0680469	0.115322	0.00870304	9.94e-05	0	0.00933728	0.0210784	3.18e-05	0.00382624	8.41e-05		0.00691211	0.0245147	0.0146448	0.00883807	0.000115371	0.002348	0.00921789	0.000557458	0.00283122	0.000138236	0.0036652	0.00473107	0.0002345	5.17e-05	0.000278874	0.000827662	5.73e-05		7.43e-05	5.9e-05	7.67e-05	3.2e-05	5.36e-05	6.87e-05
other	0.0605	0.0574	0.0371	0.0404	0.048	0.0856	0.0404	0.214	0.123	0.0275	0.0367	0.0276		0.0388	0.0418	0.0401	0.042	0.029	0.0476	0.0486	0.0502	0.0316	0.0288	0.0244	0.0299	0.271	0.0295	0.025	0.0297	0.0365		0.0406	0.0447	0.0443	0.0298	0.101	0.0257
