# Supplementary material for: Characterization of Intestinal Microbiomes of Hirschsprung’s Disease Patients with or without Enterocolitis Using Illumina-MiSeq High-Throughput Sequencing
Source: PLoS One. 2016 Sep 7;11(9):e0162079. doi: 10.1371/journal.pone.0162079 (PMC5014423; doi:10.1371/journal.pone.0162079)
Supplement: S1 Appendix — (ZIP) [file pone.0162079.s001.zip › order_otu_class_id.xlsx]

## Sheet: order_otu_table_L3_id
dis	HAEC remission phase	HAEC remission phase	HD	HD	HD	HD	HAEC remission phase	HAEC remission phase	HD	HD	HD	HD	HD	HD	HD	HD	HAEC remission phase	HAEC remission phase	HAEC	HAEC	HAEC	HAEC	HAEC	HAEC	HAEC	HAEC	HAEC	HAEC	HAEC	HAEC	HAEC	HAEC	HAEC	HAEC	HAEC
sample	16	16	3	3	13	13	7	7	4	4	4	10	10	15	15	15	11	11	6	1	1	1	1	5	5	5	5	2	2	2	2	9	9	9	9
k__Bacteria;p__Proteobacteria;c__Gammaproteobacteria	0.806752	0.252732	0.221959	0.407624	0.216352	0.0805694	0.695785	0.726301	0.328821	0.146001	0.167148	0.0663585	0.00853795	0.00899338	0.0421705	0.00918812	0.765631	0.910572	0.562752	0.738214	0.526118	0.774215	0.593697	0.351906	0.354917	0.416934	0.366118	0.396723	0.678695	0.859003	0.594569	0.477227	0.438782	0.682614	0.953849
k__Bacteria;p__Bacteroidetes;c__Bacteroidia	0.0573419	0.061452	0.256058	0.405028	0.144728	0.205624	0.000223032	0.000826349	0.563367	0.667179	0.600801	0.348295	0.298717	0.481838	0.707732	0.667177	0.000665166	0.000511656	0.000656599	0.0235583	0.0334489	0.0401018	0.0399908	0.000725953	0.000488434	0.00312326	0.00123451	0.00128831	0.0206377	0.0439467	0.00899896	0.0122525	0.10088	0.0727423	0.000572825
k__Bacteria;p__Firmicutes;c__Clostridia	0.00991426	0.0243266	0.201974	0.0461715	0.272375	0.451229	0.000613337	0.00386613	0.00066198	0.0241973	0.110377	0.294512	0.306641	0.39192	0.123258	0.204198	0.00159896	0.000831441	0.00345496	0.113707	0.208064	0.054483	0.108328	0.474628	0.372205	0.487757	0.475317	0.000807599	0.0148295	0.0219329	0.00700804	0.119733	0.145944	0.0191282	0.00219583
k__Bacteria;p__Firmicutes;c__Bacilli	0.0199357	0.627388	0.121409	0.00529083	0.0570485	0.0465854	0.0882462	0.0441506	0.000958729	0.00198066	0.000727118	0.0336017	0.0333147	0.00222845	0.0169419	0.00129458	0.161546	0.0478399	0.161414	0.0354117	0.0583764	0.0252839	0.115277	0.0972414	0.193678	0.0306194	0.082121	0.570748	0.220465	0.00937961	0.334236	0.188595	0.091326	0.109136	0.00389521
k__Bacteria;p__Actinobacteria;c__Actinobacteria	0.00203644	0.00341877	0.111666	0.0225764	0.0813027	0.0637485	0.125957	0.158393	0.000433711	0.000443226	0.040383	0.140074	0.277511	0.00135299	0.00417408	0.000479161	0.0231657	0.00940168	0.000203233	0.0014624	0.00249057	0.0166401	0.0527421	0.0261887	0.0327988	0.0238452	0.0318534	0.000807599	0.0130994	0.00678202	0.0036633	0.09802	0.0401372	0.0157256	0.000744673
k__Bacteria;p__Proteobacteria;c__Betaproteobacteria	0.00160772	0.0027144	0.00412191	0.00134735	0	0.000532188	0.000910713	0.000708299	0.000114134	0.00178675	0.00351254	0.0161547	0.0173549	0.0387113	0.0352137	0.0533045	0.00257112	0.000367753	0.000171966	0.0370169	0.100933	0.0326175	0.0345887	7.26e-05	4.61e-05	5.7e-05	7.39e-05	0.0004038	0.000988631	0.00079848	0.000238911	0.0323631	0.111611	0.0507403	0.00150844
k__Bacteria;p__Firmicutes;c__Erysipelotrichi	0.000214362	0.00134002	0.0112416	0.00443641	0.00136643	0.000931329	0.0472456	0.0195077	0.000479364	0.00241004	0.00945254	0.0150114	0.0168527	0.0336655	0.0214024	0.0280687	0.000191875	0.000191871	4.69e-05	1.71e-05	1.45e-05	0.000248472	0.00043904	0.0141198	0.0159709	0.00884211	0.00799107	2.56e-05	0.000617894	0.000121288	0.000398184	0.0416688	0.044909	0.0184615	0.000362789
k__Bacteria;p__Fusobacteria;c__Fusobacteria	5.36e-05	6.87e-05	0.00749438	0.0492935	0.00933728	0.0210784	7.43e-05	5.9e-05	0.0680469	0.115322	0.00870304	9.94e-05	0	3.18e-05	0.00382624	8.41e-05	7.67e-05	3.2e-05	0.0002345	0.00691211	0.0245147	0.0146448	0.00883807	0.00283122	0.000138236	0.0036652	0.00473107	0.000115371	0.002348	0.00921789	0.000557458	5.17e-05	0.000278874	0.000827662	5.73e-05
other	0.102	0.0266	0.0641	0.0582	0.217	0.13	0.0409	0.0462	0.0371	0.0407	0.0589	0.0859	0.0411	0.0413	0.0453	0.0362	0.0446	0.0303	0.271	0.0437	0.046	0.0418	0.0461	0.0323	0.0298	0.0252	0.0306	0.0291	0.0483	0.0488	0.0503	0.0301	0.0261	0.0306	0.0368

## Sheet: Sheet1
dis	sample	k__Bacteria;p__Proteobacteria;c__Gammaproteobacteria	k__Bacteria;p__Bacteroidetes;c__Bacteroidia	k__Bacteria;p__Firmicutes;c__Clostridia	k__Bacteria;p__Firmicutes;c__Bacilli	k__Bacteria;p__Actinobacteria;c__Actinobacteria	k__Bacteria;p__Proteobacteria;c__Betaproteobacteria	k__Bacteria;p__Firmicutes;c__Erysipelotrichi	k__Bacteria;p__Fusobacteria;c__Fusobacteria	other
HD	3	0.221959	0.256058	0.201974	0.121409	0.111666	0.00412191	0.0112416	0.00749438	0.0641
HD	3	0.407624	0.405028	0.0461715	0.00529083	0.0225764	0.00134735	0.00443641	0.0492935	0.0582
HD	4	0.328821	0.563367	0.00066198	0.000958729	0.000433711	0.000114134	0.000479364	0.0680469	0.0371
HD	4	0.146001	0.667179	0.0241973	0.00198066	0.000443226	0.00178675	0.00241004	0.115322	0.0407
HD	4	0.167148	0.600801	0.110377	0.000727118	0.040383	0.00351254	0.00945254	0.00870304	0.0589
HD	10	0.0663585	0.348295	0.294512	0.0336017	0.140074	0.0161547	0.0150114	9.94e-05	0.0859
HD	10	0.00853795	0.298717	0.306641	0.0333147	0.277511	0.0173549	0.0168527	0	0.0411
HD	13	0.216352	0.144728	0.272375	0.0570485	0.0813027	0	0.00136643	0.00933728	0.217
HD	13	0.0805694	0.205624	0.451229	0.0465854	0.0637485	0.000532188	0.000931329	0.0210784	0.13
HD	15	0.00899338	0.481838	0.39192	0.00222845	0.00135299	0.0387113	0.0336655	3.18e-05	0.0413
HD	15	0.0421705	0.707732	0.123258	0.0169419	0.00417408	0.0352137	0.0214024	0.00382624	0.0453
HD	15	0.00918812	0.667177	0.204198	0.00129458	0.000479161	0.0533045	0.0280687	8.41e-05	0.0362
HAEC	1	0.738214	0.0235583	0.113707	0.0354117	0.0014624	0.0370169	1.71e-05	0.00691211	0.0437
HAEC	1	0.526118	0.0334489	0.208064	0.0583764	0.00249057	0.100933	1.45e-05	0.0245147	0.046
HAEC	1	0.774215	0.0401018	0.054483	0.0252839	0.0166401	0.0326175	0.000248472	0.0146448	0.0418
HAEC	1	0.593697	0.0399908	0.108328	0.115277	0.0527421	0.0345887	0.00043904	0.00883807	0.0461
HAEC	2	0.396723	0.00128831	0.000807599	0.570748	0.000807599	0.0004038	2.56e-05	0.000115371	0.0291
HAEC	2	0.678695	0.0206377	0.0148295	0.220465	0.0130994	0.000988631	0.000617894	0.002348	0.0483
HAEC	2	0.859003	0.0439467	0.0219329	0.00937961	0.00678202	0.00079848	0.000121288	0.00921789	0.0488
HAEC	2	0.594569	0.00899896	0.00700804	0.334236	0.0036633	0.000238911	0.000398184	0.000557458	0.0503
HAEC	5	0.351906	0.000725953	0.474628	0.0972414	0.0261887	7.26e-05	0.0141198	0.00283122	0.0323
HAEC	5	0.354917	0.000488434	0.372205	0.193678	0.0327988	4.61e-05	0.0159709	0.000138236	0.0298
HAEC	5	0.416934	0.00312326	0.487757	0.0306194	0.0238452	5.7e-05	0.00884211	0.0036652	0.0252
HAEC	5	0.366118	0.00123451	0.475317	0.082121	0.0318534	7.39e-05	0.00799107	0.00473107	0.0306
HAEC	6	0.562752	0.000656599	0.00345496	0.161414	0.000203233	0.000171966	4.69e-05	0.0002345	0.271
HAEC	9	0.477227	0.0122525	0.119733	0.188595	0.09802	0.0323631	0.0416688	5.17e-05	0.0301
HAEC	9	0.438782	0.10088	0.145944	0.091326	0.0401372	0.111611	0.044909	0.000278874	0.0261
HAEC	9	0.682614	0.0727423	0.0191282	0.109136	0.0157256	0.0507403	0.0184615	0.000827662	0.0306
HAEC	9	0.953849	0.000572825	0.00219583	0.00389521	0.000744673	0.00150844	0.000362789	5.73e-05	0.0368
HAEC remission phase	7	0.695785	0.000223032	0.000613337	0.0882462	0.125957	0.000910713	0.0472456	7.43e-05	0.0409
HAEC remission phase	7	0.726301	0.000826349	0.00386613	0.0441506	0.158393	0.000708299	0.0195077	5.9e-05	0.0462
HAEC remission phase	11	0.765631	0.000665166	0.00159896	0.161546	0.0231657	0.00257112	0.000191875	7.67e-05	0.0446
HAEC remission phase	11	0.910572	0.000511656	0.000831441	0.0478399	0.00940168	0.000367753	0.000191871	3.2e-05	0.0303
HAEC remission phase	16	0.806752	0.0573419	0.00991426	0.0199357	0.00203644	0.00160772	0.000214362	5.36e-05	0.102
HAEC remission phase	16	0.252732	0.061452	0.0243266	0.627388	0.00341877	0.0027144	0.00134002	6.87e-05	0.0266

## Sheet: Sheet2
Diagnosis	HD													HAEC																		HAEC-R
Class Patients	3	3	4	4	4	10	10	13	13	15	15	15		1	1	1	1	2	2	2	2	5	5	5	5	6	9	9	9	9		7	7	11	11	16	16
k__Bacteria;p__Proteobacteria;c__Gammaproteobacteria	0.221959	0.407624	0.328821	0.146001	0.167148	0.0663585	0.00853795	0.216352	0.0805694	0.00899338	0.0421705	0.00918812		0.738214	0.526118	0.774215	0.593697	0.396723	0.678695	0.859003	0.594569	0.351906	0.354917	0.416934	0.366118	0.562752	0.477227	0.438782	0.682614	0.953849		0.695785	0.726301	0.765631	0.910572	0.806752	0.252732
k__Bacteria;p__Bacteroidetes;c__Bacteroidia	0.256058	0.405028	0.563367	0.667179	0.600801	0.348295	0.298717	0.144728	0.205624	0.481838	0.707732	0.667177		0.0235583	0.0334489	0.0401018	0.0399908	0.00128831	0.0206377	0.0439467	0.00899896	0.000725953	0.000488434	0.00312326	0.00123451	0.000656599	0.0122525	0.10088	0.0727423	0.000572825		0.000223032	0.000826349	0.000665166	0.000511656	0.0573419	0.061452
k__Bacteria;p__Firmicutes;c__Clostridia	0.201974	0.0461715	0.00066198	0.0241973	0.110377	0.294512	0.306641	0.272375	0.451229	0.39192	0.123258	0.204198		0.113707	0.208064	0.054483	0.108328	0.000807599	0.0148295	0.0219329	0.00700804	0.474628	0.372205	0.487757	0.475317	0.00345496	0.119733	0.145944	0.0191282	0.00219583		0.000613337	0.00386613	0.00159896	0.000831441	0.00991426	0.0243266
k__Bacteria;p__Firmicutes;c__Bacilli	0.121409	0.00529083	0.000958729	0.00198066	0.000727118	0.0336017	0.0333147	0.0570485	0.0465854	0.00222845	0.0169419	0.00129458		0.0354117	0.0583764	0.0252839	0.115277	0.570748	0.220465	0.00937961	0.334236	0.0972414	0.193678	0.0306194	0.082121	0.161414	0.188595	0.091326	0.109136	0.00389521		0.0882462	0.0441506	0.161546	0.0478399	0.0199357	0.627388
k__Bacteria;p__Actinobacteria;c__Actinobacteria	0.111666	0.0225764	0.000433711	0.000443226	0.040383	0.140074	0.277511	0.0813027	0.0637485	0.00135299	0.00417408	0.000479161		0.0014624	0.00249057	0.0166401	0.0527421	0.000807599	0.0130994	0.00678202	0.0036633	0.0261887	0.0327988	0.0238452	0.0318534	0.000203233	0.09802	0.0401372	0.0157256	0.000744673		0.125957	0.158393	0.0231657	0.00940168	0.00203644	0.00341877
k__Bacteria;p__Proteobacteria;c__Betaproteobacteria	0.00412191	0.00134735	0.000114134	0.00178675	0.00351254	0.0161547	0.0173549	0	0.000532188	0.0387113	0.0352137	0.0533045		0.0370169	0.100933	0.0326175	0.0345887	0.0004038	0.000988631	0.00079848	0.000238911	7.26e-05	4.61e-05	5.7e-05	7.39e-05	0.000171966	0.0323631	0.111611	0.0507403	0.00150844		0.000910713	0.000708299	0.00257112	0.000367753	0.00160772	0.0027144
k__Bacteria;p__Firmicutes;c__Erysipelotrichi	0.0112416	0.00443641	0.000479364	0.00241004	0.00945254	0.0150114	0.0168527	0.00136643	0.000931329	0.0336655	0.0214024	0.0280687		1.71e-05	1.45e-05	0.000248472	0.00043904	2.56e-05	0.000617894	0.000121288	0.000398184	0.0141198	0.0159709	0.00884211	0.00799107	4.69e-05	0.0416688	0.044909	0.0184615	0.000362789		0.0472456	0.0195077	0.000191875	0.000191871	0.000214362	0.00134002
k__Bacteria;p__Fusobacteria;c__Fusobacteria	0.00749438	0.0492935	0.0680469	0.115322	0.00870304	9.94e-05	0	0.00933728	0.0210784	3.18e-05	0.00382624	8.41e-05		0.00691211	0.0245147	0.0146448	0.00883807	0.000115371	0.002348	0.00921789	0.000557458	0.00283122	0.000138236	0.0036652	0.00473107	0.0002345	5.17e-05	0.000278874	0.000827662	5.73e-05		7.43e-05	5.9e-05	7.67e-05	3.2e-05	5.36e-05	6.87e-05
other	0.0641	0.0582	0.0371	0.0407	0.0589	0.0859	0.0411	0.217	0.13	0.0413	0.0453	0.0362		0.0437	0.046	0.0418	0.0461	0.0291	0.0483	0.0488	0.0503	0.0323	0.0298	0.0252	0.0306	0.271	0.0301	0.0261	0.0306	0.0368		0.0409	0.0462	0.0446	0.0303	0.102	0.0266
