# Supplementary material for: Characterization of Intestinal Microbiomes of Hirschsprung’s Disease Patients with or without Enterocolitis Using Illumina-MiSeq High-Throughput Sequencing
Source: PLoS One. 2016 Sep 7;11(9):e0162079. doi: 10.1371/journal.pone.0162079 (PMC5014423; doi:10.1371/journal.pone.0162079)
Supplement: S1 Dataset — (XLSX) [file pone.0162079.s002.xlsx]

## Sheet: lefse_de_filter_name
Diagnosis	HD													HAEC																		HAEC-R
#subject	3	3	4	4	4	9	9	11	11	12	12	12		1	1	1	1	2	2	2	2	5	5	5	5	6	8	8	8	8		7	7	10	10	13	13
p_Bacteroidetes	0.256183	0.405061	0.563367	0.601002	0.667179	0.348295	0.298996	0.2059	0.145183	0.707835	0.667286	0.481965		0.023564	0.0334489	0.0401169	0.0401054	0.0439467	0.00128831	0.0206377	0.00899896	0.00126408	0.000744102	0.000488434	0.00360815	0.000891098	0.100952	0.000649202	0.0124076	0.0727883		0.000315962	0.00106245	0.000783474	0.000677957	0.0573419	0.0616238
p_Proteobacteria	0.229453	0.409629	0.328958	0.180929	0.148051	0.082712	0.0262835	0.0875069	0.218971	0.0858552	0.0708738	0.0610754		0.780121	0.631222	0.808451	0.632027	0.860013	0.397223	0.680302	0.594967	0.366318	0.352214	0.355073	0.417119	0.563065	0.551168	0.955568	0.510004	0.734228		0.696937	0.72822	0.911148	0.768394	0.809378	0.256116
p_Bacteroidetes.c_Bacteroidia	0.256058	0.405028	0.563367	0.600801	0.667179	0.348295	0.298717	0.205624	0.144728	0.707732	0.667177	0.481838		0.0235583	0.0334489	0.0401018	0.0399908	0.0439467	0.00128831	0.0206377	0.00899896	0.00123451	0.000725953	0.000488434	0.00312326	0.000656599	0.10088	0.000572825	0.0122525	0.0727423		0.000223032	0.000826349	0.000511656	0.000665166	0.0573419	0.061452
p_Firmicutes.c_Bacilli	0.121409	0.00529083	0.000958729	0.000727118	0.00198066	0.0336017	0.0333147	0.0465854	0.0570485	0.0169419	0.00129458	0.00222845		0.0354117	0.0583764	0.0252839	0.115277	0.00937961	0.570748	0.220465	0.334236	0.082121	0.0972414	0.193678	0.0306194	0.161414	0.091326	0.00389521	0.188595	0.109136		0.0882462	0.0441506	0.0478399	0.161546	0.0199357	0.627388
p_Proteobacteria.c_Deltaproteobacteria	0.000124906	0	0	0	1.39e-05	0	0	0.00416247	0.00182191	0.00773433	0.00830545	0.0132593		0	0	0	1.91e-05	0	0	0	0	0	0	0	0	0	0	0	0	0		0	0.000177075	0	1.28e-05	0	0.000240517
p_Proteobacteria.c_Gammaproteobacteria	0.221959	0.407624	0.328821	0.167148	0.146001	0.0663585	0.00853795	0.0805694	0.216352	0.0421705	0.00918812	0.00899338		0.738214	0.526118	0.774215	0.593697	0.859003	0.396723	0.678695	0.594569	0.366118	0.351906	0.354917	0.416934	0.562752	0.438782	0.953849	0.477227	0.682614		0.695785	0.726301	0.910572	0.765631	0.806752	0.252732
p_Actinobacteria.c_Actinobacteria.o_Actinomycetales	0.100674	0.0193888	0.000410884	0.03696	0.000290867	0.0125758	0.0143973	0.0616293	0.0790253	0.00139136	0.000210158	0.00031835		0.0001828	0.000398202	0.00488661	0.00729188	0.00240555	0.000448666	0.00951557	0.00318547	0.0069044	0.00426497	0.0025159	0.00474907	0.000156333	0.000175587	0.000171848	0.00124076	0.000850653		0.00018586	0.00135757	0.000191871	0.000127916	0.00091104	0.000566932
p_Bacteroidetes.c_Bacteroidia.o_Bacteroidales	0.256058	0.405028	0.563367	0.600801	0.667179	0.348295	0.298717	0.205624	0.144728	0.707732	0.667177	0.481838		0.0235583	0.0334489	0.0401018	0.0399908	0.0439467	0.00128831	0.0206377	0.00899896	0.00123451	0.000725953	0.000488434	0.00312326	0.000656599	0.10088	0.000572825	0.0122525	0.0727423		0.000223032	0.000826349	0.000511656	0.000665166	0.0573419	0.061452
p_Firmicutes.c_Bacilli.o_Lactobacillales	0.121284	0.00509366	0.000821768	0.000492203	0.00185601	0.0329556	0.0332031	0.0464049	0.0481667	0.0164508	0.00105079	0.00211702		0.0352404	0.0581736	0.0250279	0.109665	0.009228	0.570659	0.21997	0.333917	0.0816849	0.0968058	0.193263	0.0303199	0.161117	0.09051	0.00362789	0.187458	0.106033		0.0879489	0.043885	0.0474721	0.160817	0.0173098	0.626993
p_Firmicutes.c_Clostridia.o_Coriobacteriales	0.0231077	0.00657246	4.57e-05	0.00976576	6.93e-05	0.00233622	0.00323661	0.00260392	0.00113869	0.000879831	0.000798601	0.00270597		0	2.17e-05	0.000527061	0.000649016	0.00166771	8.97e-05	0.00259516	0.000796369	7.39e-06	1.81e-05	1.84e-05	0	6.25e-05	0.00122911	0	0.00144755	0.0007357		0	2.95e-05	3.2e-05	1.28e-05	0	8.59e-05
p_Proteobacteria.c_Deltaproteobacteria.o_Desulfovibrionales	0.000124906	0	0	0	0	0	0	0.00416247	0.00182191	0.00765249	0.00830545	0.0132593		0	0	0	1.91e-05	0	0	0	0	0	0	0	0	0	0	0	0	0		0	0	0	1.28e-05	0	0.000240517
p_Proteobacteria.c_Gammaproteobacteria.o_Enterobacteriales	0.202348	0.405225	0.327634	0.165951	0.144824	0.0638234	0.00664062	0.0549199	0.187201	0.0398379	0.00891911	0.00877053		0.636274	0.505542	0.755685	0.568748	0.827316	0.123518	0.659046	0.592976	0.364788	0.351252	0.354548	0.416406	0.551762	0.437429	0.938498	0.476503	0.682109		0.695376	0.724147	0.910092	0.765184	0.804448	0.251804
p_Actinobacteria.c_Actinobacteria.o_Actinomycetales.f_Actinomycetaceae	0.0964277	0.0177785	0.000114134	0.0354386	0.000110806	0.0121781	0.0140067	0.0546063	0.0731041	0.00120721	0.000134501	0.000206927		4e-05	0.00010136	0.00270307	0.00251971	0.00221351	0.000288428	0.0081562	0.00270765	0.00504894	0.00212341	0.000949221	0.00305195	9.38e-05	0.000165259	5.73e-05	0.000568681	0.000781681		9.29e-05	2.95e-05	0.000111925	1.28e-05	0.000321543	0.000137438
p_Bacteroidetes.c_Bacteroidia.o_Bacteroidales.f_Bacteroidaceae
p_Bacteroidetes.c_Bacteroidia.o_Bacteroidales.f_Porphyromonadaceae	0.0233575	0.00351627	0	0.0461105	9.7e-05	0.0627796	0.0651228	0.0260582	0.0195855	0.000286457	9.25e-05	0.00031835		0.0126874	0.00797127	0.0206231	0.0160345	0.000384079	0.000249971	0.00160652	0.00159274	7.39e-06	1.81e-05	9.22e-06	0	6.25e-05	0.000103287	0	5.17e-05	2.3e-05		0	0	0	6.4e-05	0.00927117	0.00072155
p_Bacteroidetes.c_Bacteroidia.o_Bacteroidales.f_Rikenellaceae	0	0	0	0	0	0.00183915	0.00217634	0.0482485	0.030517	0.0431936	0.130887	0.0988157		0	0	0	0	0	0	0	0	2.96e-05	0	0	0	7.82e-05	1.03e-05	5.73e-05	0.000155095	6.9e-05		0	0.0002361	1.6e-05	6.4e-05	0.000214362	0.00336724
p_Firmicutes.c_Bacilli.o_Lactobacillales.f_Enterococcaceae	0.119785	0.00397634	6.85e-05	0.000123051	0.000193911	0.0303708	0.0299107	0.00823941	0.0135504	0.00536083	3.36e-05	0.000111422		0.00433578	0.00257021	0.00996898	0.0344551	0.0088136	0.570114	0.219352	0.333599	0.0114581	0.00989111	0.0173348	0.00427844	0.0530907	0.0879898	0.00278775	0.177429	0.0923533		0.0833953	0.042675	0.0467526	0.156467	0.0121651	0.0238799
p_Firmicutes.c_Clostridia.o_Clostridiales.f_Clostridiaceae	0.0854359	0.0172198	9.13e-05	0.0394098	0.00016621	0.0238592	0.0185268	0.29142	0.165566	0.00284411	0.00432926	0.00571438		0.00127388	0.00225165	0.0028386	0.00435223	0.0105116	0.0002692	0.00617894	0.00294656	0.0117168	0.0136661	0.00868123	0.00563328	0.00282963	0.000196244	0.000210036	0.00031019	0.000137944		0.000111516	0.0002361	0.000111925	6.4e-05	0.000750268	0.00163208
p_Firmicutes.c_Clostridia.o_Clostridiales.f_Eubacteriaceae	0	0	0	0	0	0	0	0.00281299	0.00227739	0	0.000344659	0.00103464		0	0	0	0	0	0	0	0	0	0	0	0	0	0	0	0	0		0	0	0	0	0	3.44e-05
p_Firmicutes.c_Clostridia.o_Clostridiales.f_Peptococcaceae	0.00537097	0.000591522	0	0.000615254	0	0.00029824	0	0.0022618	0.00318834	0.000429685	0.00147951	0.00146441		0	0	0.000105412	0.00015271	1.01e-05	2.56e-05	0.000617894	0.000238911	0	0	0	0	0	0	0	0	0		0	0	0	0	0	1.72e-05
p_Firmicutes.c_Clostridia.o_Coriobacteriales.f_Coriobacteriaceae	0.0231077	0.00657246	4.57e-05	0.00976576	6.93e-05	0.00233622	0.00323661	0.00260392	0.00113869	0.000879831	0.000798601	0.00270597		0	2.17e-05	0.000527061	0.000649016	0.00166771	8.97e-05	0.00259516	0.000796369	7.39e-06	1.81e-05	1.84e-05	0	6.25e-05	0.00122911	0	0.00144755	0.0007357		0	2.95e-05	3.2e-05	1.28e-05	0	8.59e-05
p_Proteobacteria.c_Deltaproteobacteria.o_Desulfovibrionales.f_Desulfovibrionaceae	0.000124906	0	0	0	0	0	0	0.00416247	0.00182191	0.00765249	0.00830545	0.0132593		0	0	0	1.91e-05	0	0	0	0	0	0	0	0	0	0	0	0	0		0	0	0	1.28e-05	0	0.000240517
p_Proteobacteria.c_Gammaproteobacteria.o_Enterobacteriales.f_Enterobacteriaceae	0.202348	0.405225	0.327634	0.165951	0.144824	0.0638234	0.00664062	0.0549199	0.187201	0.0398379	0.00891911	0.00877053		0.636274	0.505542	0.755685	0.568748	0.827316	0.123518	0.659046	0.592976	0.364788	0.351252	0.354548	0.416406	0.551762	0.437429	0.938498	0.476503	0.682109		0.695376	0.724147	0.910092	0.765184	0.804448	0.251804
p_Firmicutes.c_Clostridia.o_Clostridiales.f_Ruminococcaceae	0.018611	0.0057509	6.85e-05	0.0262322	0.00581734	0.151009	0.183594	0.00571152	0.00466864	0.0221595	0.0521865	0.129473		5.71e-06	7.24e-06	0.000331295	0.000248153	0.000192039	4.49e-05	0.00123579	0.000637095	0.000813152	0.000163339	0.00036863	9.98e-05	1.56e-05	0.0285381	0.000591919	0.0189733	0.00140243		0	0.000295125	0.000111925	3.84e-05	0.00091104	0.00257697
p_Actinobacteria.c_Actinobacteria.o_Actinomycetales.f_Actinomycetaceae.g_Actinomyces	0.0831876	0.0154781	0.000114134	0.0286932	6.93e-05	0.0117805	0.0139509	0.0320643	0.0281257	0.000982137	5.04e-05	0.00012734		4e-05	7.96e-05	0.00230401	0.0021952	0.00216297	0.000237152	0.00716757	0.00246874	0.00503415	0.00210526	0.000949221	0.00303769	6.25e-05	0.000123944	3.82e-05	0.000465285	0.000436822		7.43e-05	0	6.4e-05	0	5.36e-05	0.000103079
p_Bacteroidetes.c_Bacteroidia.o_Bacteroidales.f_Bacteroidaceae.g_Bacteroides	0.230077	0.367696	0.563253	0.552968	0.666819	0.265136	0.226283	0.0711421	0.0626281	0.663413	0.533743	0.376846		5.71e-05	0.00719659	0.00576755	0.00805543	0.00231458	0.000833237	0.0181661	0.00645058	0.000147846	5.44e-05	2.76e-05	0.000142615	0.000156333	0.0458592	0.000210036	0.00625549	0.000229906		5.58e-05	0.000354149	0.00020786	0.000102333	0.0476956	0.0569338
p_Actinobacteria.c_Actinobacteria.o_Actinomycetales.f_Actinomycetaceae.g_Varibaculum	0.0132401	0.00230036	0	0.00640983	2.77e-05	0.000397654	5.58e-05	0.0224184	0.0448645	0.000204612	0	0		0	1.45e-05	0.00039906	0.000324508	5.05e-05	2.56e-05	0.000988631	0.000238911	0	0	0	0	0	1.03e-05	0	0	0		1.86e-05	0	0	1.28e-05	0	0
p_Firmicutes.c_Bacilli.o_Lactobacillales.f_Enterococcaceae.g_Enterococcus	0.11966	0.00397634	6.85e-05	0.000123051	0.00018006	0.0303708	0.0299107	0.00815388	0.0135504	0.00536083	3.36e-05	0.000111422		0.0043015	0.00255573	0.00990874	0.034436	0.00870242	0.569236	0.219105	0.333201	0.0109406	0.00949183	0.0163856	0.00416435	0.0525123	0.0841269	0.00278775	0.177273	0.0892726		0.0816296	0.042616	0.0454255	0.151274	0.0121115	0.0238283
p_Firmicutes.c_Clostridia.o_Clostridiales.f_Clostridiaceae.g_Helcococcus	0.00262303	0.000690108	0	0.00215898	1.39e-05	0.000994135	0.00139509	0	0	0.000286457	0	0		0	0	9.04e-05	0.00015271	2.02e-05	1.92e-05	0.000617894	7.96e-05	0	0	0	0	0	0	0	0	0		0	0	0	0	0	0
p_Firmicutes.c_Clostridia.o_Clostridiales.f_Lachnospiraceae.g_Dorea	0	0.000295761	0	0	0.00239619	0.000447361	0.000390625	0	0	0.00808217	0.0232771	0.0224118		0	7.24e-06	0	0	0	0	0	0	0	1.81e-05	0	0	0	0	5.73e-05	0.000413586	0		0	0.000206587	0	0	0	0.000927708
p_Proteobacteria.c_Deltaproteobacteria.o_Desulfovibrionales.f_Desulfovibrionaceae.g_Desulfovibrio	0.000124906	0	0	0	0	0	0	0.00416247	0.00182191	0.00765249	0.00824661	0.0131797		0	0	0	0	0	0	0	0	0	0	0	0	0	0	0	0	0		0	0	0	1.28e-05	0	0.000240517
p_Proteobacteria.c_Gammaproteobacteria.o_Enterobacteriales.f_Enterobacteriaceae.g_Escherichia	0.201724	0.399869	0.32574	0.162707	0.144353	0.0539318	0.00273437	0.0535989	0.18629	0.0348454	0.00839792	0.00760856		0.62782	0.495602	0.752801	0.563613	0.739877	0.120204	0.657687	0.592339	0.294302	0.293049	0.285439	0.327187	0.000515899	0.367896	0.929485	0.423667	0.575731		0.668203	0.696966	0.908941	0.759491	0.625348	0.026663
p_Proteobacteria.c_Gammaproteobacteria.o_Enterobacteriales.f_Enterobacteriaceae.g_Proteus	0	0	0	0	0	0.0021871	0.000223214	0	0	0.000716142	8.41e-06	4.78e-05		0.000691211	0.00131769	0.000143059	1.91e-05	0	0	0	0	0.0566028	0.0459891	0.0519491	0.0724625	0.0030016	0.0292404	0.00114565	0.0169053	0.0286233		0.000446063	0.000737811	1.6e-05	3.84e-05	0.000857449	0.00120258
p_Firmicutes.c_Clostridia.o_Clostridiales.f_Veillonellaceae.g_Veillonella	0.000874344	0.00101873	0.000388057	0	0.000581734	0.00109355	0.000390625	0.00215726	0.0014803	0.00184151	0.000142908	0.000286515		0.0477907	0.0710174	0.0111737	0.025178	0.00263802	5.13e-05	0.000494315	7.96e-05	0.123	0.11922	0.0700857	0.201301	0.000218866	0.0770621	0.000477354	0.0497338	0.00772485		0.00018586	0.00112147	0.000239839	0.000486083	0.00160772	0.00922554
p_Firmicutes.c_Clostridia.o_Clostridiales.f_Ruminococcaceae.g_Anaerotruncus	0	0	0	1.12e-05	0	0.00452331	0.00345982	0	0	0.000797987	0.00280771	0.0026423		0	0	0	0	0	0	0	0	0	0	0	0	0	0	0	0.000155095	0		0	0	0	0	0	0
p_Firmicutes.c_Clostridia.o_Clostridiales.f_Ruminococcaceae.g_Faecalibacterium	0.0156133	0.00545514	6.85e-05	0.0253149	0.00581734	0.0533353	0.0477679	0	0.000113869	0.00536083	0.0173338	0.0439163		5.71e-06	7.24e-06	0.000293648	0.000248153	8.09e-05	3.85e-05	0.000988631	0.000477821	7.39e-06	0	1.84e-05	1.43e-05	0	3.1e-05	1.91e-05	0.000465285	0		0	8.85e-05	4.8e-05	0	0	0.000395135
p_Firmicutes.c_Clostridia.o_Clostridiales.f_Peptococcaceae.g_Peptococcus	0.00537097	0.000591522	0	0.000615254	0	9.94e-05	0	0.0022618	0.00318834	0	8.41e-06	0.000779957		0	0	0.000105412	0.00015271	1.01e-05	2.56e-05	0.000617894	0.000238911	0	0	0	0	0	0	0	0	0		0	0	0	0	0	0
p_Firmicutes.c_Clostridia.o_Clostridiales.f_Ruminococcaceae.g_Oscillospira	0.00274794	0.000295761	0	0.000771864	0	0.027289	0.031808	0.000836295	0.000683216	0.0107012	0.0177878	0.0166019		0	0	3.76e-05	0	0.000101073	0	0.000247158	0.000159274	0.000746622	0.000145191	0.000350198	7.13e-05	1.56e-05	0	0	0	2.3e-05		0	2.95e-05	1.6e-05	0	5.36e-05	0.00108233
p_Firmicutes.c_Clostridia.o_Clostridiales.f_Ruminococcaceae.g_Ruminococcus	0	0	0	0	0	0.00725718	0.0104911	0.000123544	0	0.00128906	0.00215202	0.009837		0	0	0	0	0	0	0	0	7.39e-06	0	0	0	0	0	0	0.000206793	0		0	2.95e-05	0	0	5.36e-05	0.000274876
p_Firmicutes.c_Erysipelotrichi.o_Erysipelotrichales.f_Erysipelotrichaceae.g_Holdemania	0	0	0	0	0	0	0.000167411	0	0	0.000572913	0.00101717	0.00117789		0	0	0	0	0	0	0	0	0	0	0	0	0	0	0	0	0		0	0	0	0	0	1.72e-05
p_Firmicutes.c_Clostridia.o_Coriobacteriales.f_Coriobacteriaceae.g_Eggerthella	0.000249813	0.0014788	0	0.000592881	0	0.000248534	0.000334821	0.00126395	0.000569346	0.00051153	0.000739757	0.00235579		0	7.24e-06	4.52e-05	0.000171798	0.00145546	0	0.000123579	0	0	0	0	0	0	0	0	0	0		0	0	0	0	0	8.59e-05
p_Firmicutes.c_Clostridia.o_Coriobacteriales.f_Coriobacteriaceae.g_Collinsella	0.000374719	6.57e-05	2.28e-05	3.36e-05	0	0.00208768	0.00273437	0.000133047	0.000341608	0.000122767	0	0.000206927		0	0	1.51e-05	0	0	0	0.000123579	0	0	0	0	0	0	0.0011878	0	0.00134416	4.6e-05		0	2.95e-05	0	0	0	0
p_Actinobacteria.c_Actinobacteria.o_Actinomycetales.f_Actinomycetaceae.g_Varibaculum.s_cambriense	0.0132401	0.00230036	0	0.00599593	2.77e-05	0.000397654	5.58e-05	0.0222378	0.0448645	0.000204612	0	0		0	1.45e-05	0.000384001	0.000324508	5.05e-05	2.56e-05	0.000988631	0.000238911	0	0	0	0	0	0	0	0	0		1.86e-05	0	0	1.28e-05	0	0
p_Actinobacteria.c_Actinobacteria.o_Bifidobacteriales.f_Bifidobacteriaceae.g_Bifidobacterium.s_breve	0	0	0	0	0	0	0	0	0	0	0	0		0	7.24e-06	7.53e-06	0	1.01e-05	0	0	0	0.000147846	9.07e-05	0.000202746	0.000128353	0	0.00022723	0	0	4.6e-05		0.000111516	0	4.8e-05	0.000115125	0	0
p_Actinobacteria.c_Actinobacteria.o_Actinomycetales.f_Actinomycetaceae.g_Actinomyces.s_europaeus	0.0635773	0.0088071	6.85e-05	0.0217576	2.77e-05	0.0114325	0.0133371	0.00953187	0.0070599	0.00085937	0	0		3.43e-05	7.24e-05	0.00188989	0.00173707	0.000202147	0.000160238	0.00383094	0.00199092	0.0046054	0.00174229	0.000654318	0.00279525	0	5.16e-05	0	0.000206793	0		0	0	1.6e-05	0	0	5.15e-05
p_Bacteroidetes.c_Bacteroidia.o_Bacteroidales.f_Bacteroidaceae.g_Bacteroides.s_uniformis	0	0	2.28e-05	0	0	0.0972761	0.0960938	0.00248988	0.00170804	2.05e-05	0	0		0	0	0	0	0	0	0	0	0	0	0	0	0	7.23e-05	0	0	0		0	0	0	1.28e-05	0.000107181	5.15e-05
p_Bacteroidetes.c_Bacteroidia.o_Bacteroidales.f_Bacteroidaceae.g_Bacteroides.s_fragilis	0.210842	0.123135	0.00495343	0.548359	0.217402	0.0419028	0.0257812	0.00342121	0.00352995	0.482107	0.301047	0.118983		1.71e-05	0.00228785	0.00366684	0.00362685	0.00222361	0.000506352	0.0134701	0.0060524	3.7e-05	3.63e-05	1.84e-05	2.85e-05	3.13e-05	0.000175587	3.82e-05	0.000620379	0.000137944		0	0.000206587	0.000143903	8.95e-05	0.0211683	0.0433102
p_Bacteroidetes.c_Bacteroidia.o_Bacteroidales.f_Bacteroidaceae.g_Bacteroides.s_ovatus	0	0	0	2.24e-05	0	0	0	9.5e-06	0	4.09e-05	0.000176533	0.000111422		0	0	0	0	0	0	0	0	0	0	0	0	0	0	0	0	0		0	0	0	0	5.36e-05	1.72e-05
p_Bacteroidetes.c_Bacteroidia.o_Bacteroidales.f_Bacteroidaceae.g_Bacteroides.s_caccae	0.000249813	0.0065396	2.28e-05	3.36e-05	0.0209147	0	0	0	0	0.00315102	0.00432085	0.00413855		0	0.000238921	3.76e-05	5.73e-05	0	1.92e-05	0.000123579	0	0	0	0	0	0	0	0	5.17e-05	0		0	0	0	0	0	0.000188977
p_Firmicutes.c_Clostridia.o_Clostridiales.f_Lachnospiraceae.g_Blautia.s_producta	0	0	0	0	0	0.00541803	0.00502232	2.85e-05	0.000227739	4.09e-05	0.000386691	0.000350185		0	0	0	0	0	0	0	0	0	0	0	0	0	0	0	0	0		0	0	0	0	0	3.44e-05
p_Firmicutes.c_Clostridia.o_Clostridiales.f_Ruminococcaceae.g_Ruminococcus.s_bromii	0	0	0	0	0	0.00029824	0	0.000123544	0	0	1.68e-05	0.00670126		0	0	0	0	0	0	0	0	0	0	0	0	0	0	0	0	0		0	0	0	0	5.36e-05	0
p_Firmicutes.c_Clostridia.o_Clostridiales.f_Veillonellaceae.g_Veillonella.s_parvula	0.000124906	0	0	0	5.54e-05	0.00014912	5.58e-05	0.000190067	0.000227739	0.000225073	8.41e-06	0		0.00412442	0.00516938	0.000888474	0.00137439	0.000222361	1.28e-05	0	0	0.0131139	0.0140472	0.00759377	0.0230608	1.56e-05	0.0156686	3.82e-05	0.00563511	0.000965606		1.86e-05	0.000177075	1.6e-05	5.12e-05	0	0.000103079
p_Firmicutes.c_Clostridia.o_Clostridiales.f_Veillonellaceae.g_Veillonella.s_dispar	0.000749438	0.00085442	0.00036523	0	0.000457076	0.000894721	0.000334821	0.00185315	0.00113869	0.00149367	0.000117689	0.000238762		0.0406444	0.0611782	0.00956239	0.0220093	0.00231458	3.85e-05	0.000494315	7.96e-05	0.0966838	0.0910526	0.054594	0.157261	0.000171966	0.0534095	0.000400978	0.0377914	0.0058856		0.000148688	0.000826349	0.00020786	0.000358166	0.00133976	0.00164926
p_Firmicutes.c_Clostridia.o_Clostridiales.f_Ruminococcaceae.g_Faecalibacterium.s_prausnitzii	0.0156133	0.00545514	4.57e-05	0.0236257	0.00573423	0.0533353	0.0477679	0	0.000113869	0.00536083	0.0165268	0.041465		5.71e-06	7.24e-06	0.00027106	0.000248153	8.09e-05	3.85e-05	0.000988631	0.000477821	7.39e-06	0	9.22e-06	1.43e-05	0	3.1e-05	1.91e-05	0.000465285	0		0	8.85e-05	4.8e-05	0	0	0.000395135
p_Firmicutes.c_Clostridia.o_Coriobacteriales.f_Coriobacteriaceae.g_Collinsella.s_aerofaciens	0.000374719	6.57e-05	2.28e-05	2.24e-05	0	0.00208768	0.00273437	0.000123544	0.000341608	0.000122767	0	0		0	0	1.51e-05	0	0	0	0.000123579	0	0	0	0	0	0	0.00115681	0	0.00134416	4.6e-05		0	0	0	0	0	0
p_Firmicutes.c_Clostridia.o_Coriobacteriales.f_Coriobacteriaceae.g_Eggerthella.s_lenta	0.000249813	0.0014788	0	0.000581695	0	0.000248534	0.000334821	0.00126395	0.000569346	0.00051153	0.000731351	0.00232395		0	7.24e-06	4.52e-05	0.000171798	0.00145546	0	0.000123579	0	0	0	0	0	0	0	0	0	0		0	0	0	0	0	8.59e-05
p_Bacteroidetes.c_Bacteroidia.o_Bacteroidales.f_Bacteroidaceae.g_Bacteroides.s_fragilis	0.210842	0.123135	0.00495343	0.548359	0.217402	0.0419028	0.0257812	0.00342121	0.00352995	0.482107	0.301047	0.118983		1.71e-05	0.00228785	0.00366684	0.00362685	0.00222361	0.000506352	0.0134701	0.0060524	3.7e-05	3.63e-05	1.84e-05	2.85e-05	3.13e-05	0.000175587	3.82e-05	0.000620379	0.000137944		0	0.000206587	0.000143903	8.95e-05	0.0211683	0.0433102
